# Supplementary material for: Extraction Strategies for Profiling the Molecular Composition of Particulate Organic Matter on Glacier Surfaces
Source: Environ Sci Technol. 2025 Feb 27;59(9):4455–68. doi: 10.1021/acs.est.4c10088 (PMC11912203; doi:10.1021/acs.est.4c10088)
Supplement: Supplementary file 2 — es4c10088_si_002.xlsx [file es4c10088_si_002.xlsx]

## Sheet: Index
Supporting Information for: Extraction strategies for profiling the molecular composition of particulate organic matter on glacier surfaces
Table S1. Overview of the samples used in this study.
Table S2. Organic matter pools targeted by the different chemical solvents used in the parallel inorganic solvent extraction protocol
Table S3. The average estimated extraction efficiency using sequential extraction with a) RTW(Room temperature water)-Acetonitrile (ACN)-Chloroform (CHCl3), and b) RTW-Methanol (MeOH)-CHCl3. Standard deviations represent triplicate extractions.
Table S4. The average extraction efficiencies with parallel extractions using hot water (HW, 80°C), 0.5 M sodium hydroxide (NaOH), 0.1M sodium pyrophosphate (NaPP), and 0.5 M hydrochloric acid (HCl) for each sample. Standard deviations represent triplicate extractions.
Table S5. The percent abundance of the compound classes identified in the composite of the parallel inorganic solvent and sequential organic solvent extractions of the mineral-organic mix. Composite refers to the sum of the uniquely extracted compounds in a solvent and those common between 2 or more solvents.
Table S6. Peak intensity weighted averages (denoted by subscript w) for bulk properties of the molecular formulae detected in each protocol of the sequential extractions based on the composite molecular formula list obtained by combining the unique peaks extracted by each solvent and the peaks that overlap between the solvents in a protocol.
Table S7. Proportion of the molecular categories (in %) relative to the total number of molecular formulae in the composites of the sequential extractions. Composite refers to the combined list of the molecular formulae uniquely extracted by each solvent in a protocol (i.e., RTW and ACN or RTW and MeOH) and those that are common among them.
Table S8. List of molecular formulae detected in the parallel NaOH and NaPP extract of the Greenland Red snow sample
Table S9. Molecular formulae that are common between different parallel inorganic solvent extractions. Numbers indicate the total number of shared assigned formulae between any two solvents, while values in parenthesis indicate the percentage of shared formulae to the total.
Table S10. Peak-intensity weighted averages (denoted by subscript w) for bulk properties of the formulae unique to the parallel NaOH, HCl, and HW extract identified using FT-ICR MS
Table S11. Relative abundances (%) of the molecular categories in the composite list of molecular formulae generated from the parallel hot water (HW), NaOH, and HCl extractions. The composite list was obtained by combining the unique molecular formulae in each solvent and the formulae that overlap between them.

## Sheet: Table S1
Table S1. Overview of the samples used in this study.
Location	Sample type	Glacier / Ice sheet (sample ID)	Collection date	Particulate TOC content (wt %)
Greenland	Red snow	Mittivakkat glacier (GR19-MIT1)	2019	0.004
		Bruckner glacier (GR19-BR)		0.064
	Dark Ice	Heim Glacier (GR19-HE2)		0.033
		Mittivakkat glacier (GR19-MIT5)		0.015
Iceland	Red snow	Langjökull (IS19-13)	2019	0.003
		Snæfellsjökull (IS18-1)	2018	0.027
	Dark Ice	Langjökull (IS19-14)	2019	0.003
		Snæfellsjökull (IS18-2)	2018	0.029
	Mineral-organic mix	For composition and contents see Supplementary word file		0.003

## Sheet: Table S2
Table S2. Organic matter pools targeted by the different chemical solvents used in the parallel inorganic solvent extraction protocol
	Solvent	Target pool	Reference
	Hot water (HW, 80°C; pH = 6)	Water-soluble organic compounds from microbial biomass, and non-microbial organic sources that are loosely adsorbed on mineral surfaces, and bound to or trapped in humic material	Leinweber et al., 1995; Gregorich et al., 2003;
	0.5 M Hydrochloric acid (HCl, pH 1)	Organic matter bound to amorphous Fe-oxides	Fox et al., 2017
	0.1 M Sodium pyrophosphate (NaPP, pH 10)	Organic compounds complexed with metallic cations	McKeague, J.A. 1967; Hall et al., 1996
	0.5 M Sodium hydroxide (NaOH, pH 13)	Humic substances and organic matter that are strongly bound to active mineral surfaces and clay-organic matter complexes	Olk et al., 2019
	References
	Gregorich, E.G.; Beare, M.H.; Stoklas, U.; St-Georges, P. Biodegradability of soluble organic matter in maize-cropped soils. Geoderma 2003, 113, 237–252. DOI: 10.1016/S0016-7061(02)00363-4.
	Fox, P.M.; Nico, P.S.; Tfaily, M.M.; Heckman, K.; Davis, J.A. Characterization of natural organic matter in low-carbon sediments: Extraction and analytical approaches. Org. Geochem., 114, 2017,12-22. DOI: 10.1016/j.orggeochem.2017.08.009.
	Hall, G.E.M.; Vaive, J.E.; MacLaurin, A.I. Analytical aspects of the application of sodium pyrophosphate reagent in the specific extraction of the labile organic component of humus and soils. J. Geochem. Explor. 1996, 56, 23-36. DOI: 10.1016/S0016-7061(02)00363-4.
	Leinweber, P.; Schulten, H.R.; Körschens, M. Hot water extracted organic matter: chemical composition and temporal variations in a long-term field experiment. Biol. Fert. Soils 1995, 20, 17–23. DOI: 10.1007/BF00307836.
	McKeague, J.A. An evaluation of 0.1 M pyrophosphate and pyrophosphate–dithionite in comparison with oxalate as extractants of the accumulation products in Podzols and some other soils. Can. J. Soil Sci. 1967, 47, 95–99.
	Olk, D.C.; Bloom, P.R.; Perdue, E.M.; McKnight, D.M.; Chen, Y.; Farenhorst, A.; Senesi, N.; Chin, Y.-P.; Schmitt-Kopplin, P.; Hertkorn, N.; Harir, M. Environmental and Agricultural Relevance of Humic Fractions Extracted by Alkali from Soils and Natural Waters. J. Environ. Qual. 2019, 48, 217–232. DOI: 10.2134/jeq2019.02.0041.

## Sheet: Table S3
Table S3. The average estimated extraction efficiency using sequential extraction with a) RTW(Room temperature water)-Acetonitrile (ACN)-Chloroform (CHCl3), and b) RTW-Methanol (MeOH)-CHCl3. Standard deviations represent triplicate extractions.
	Location	Sample type	Glacier / Ice sheet (sample ID)	Solvent	DOCex (µg ml-1)*	SD	Extraction efficiency (%)
	Greenland	Red snow	Mittivakkat glacier (GR19-MIT1)	RTW	35	3	11±0.2
				ACN	3	2
				CHCl3	4	1
				RTW	35	2	10±1
				MeOH	4	2
				CHCl3	0	0
	Iceland	Red snow	Langjökull (IS19-13)	RTW	12	0	10±2
				ACN	12	6
				CHCl3	6	2
				RTW	13	0	6±0.1
				MeOH	4	0
				CHCl3	0	0
		Dark Ice	Langjökull (IS19-14)	RTW	14	2	8±1
				ACN	6	3
				CHCl3	5	0
				RTW	23	6	9±2
				MeOH	4	1
				CHCl3	0	0
		Mineral-organic mix	-	RTW	26	9	10±4
				ACN	3	2
				CHCl3	1	0
				RTW	28	1	12±1
				MeOH	8	2
				CHCl3	0	0
	Note 1: * The DOCex concentrations reported here are blank corrected values
	Note 2: The grade and source of the solvents used were as follows - Acetonitrile (LC/MS grade, Fischer Chemicals); Methanol (LC/MS grade, Fischer Chemicals) and Chloroform ( Liquid chromatography grade, Supelco)

## Sheet: Table S4
Table S4. The average extraction efficiencies with parallel extractions using hot water (HW, 80°C), 0.5 M sodium hydroxide (NaOH), 0.1M sodium pyrophosphate (NaPP), and 0.5 M hydrochloric acid (HCl) for each sample. Standard deviations represent triplicate extractions.
	Location	Sample type	Glacier / ice sheet (sample ID)	Extraction Efficiency (DOCex in µg ml-1)
				HW	NaOH	NaPP	HCl
	Greenland	Red snow	Mittivakkat glacier (GR19-MIT1)	30±1% (120±2)	53±1% (211±6)	35±4% (138±16)	18±1% (72±3)
			Bruckner glacier (GR19-BR)	12±0.3% (788±18)	40±2% (2547±111)	17±1% (1110±37)	10±1% (608±66)
		Dark Ice	Heim Glacier (GR19-HE2)	26±1% (848±49)	63±8% (2078±271)	27±1% (890±26)	17±1% (564±24)
			Mittivakkat glacier (GR19-MIT5)	17±2% (257± 24)	39±1% (581±12)	26±1% (386±8)	18±1% (265± 15)
	Iceland	Red snow	Langjökull (IS19-13)	68±7% (205±20)	87±4% (261±11)	48±7% (143±20)	60±1% (181± 3)
			Snæfellsjökull (IS18-1)	19±1% (511±27)	48±1% (1301± 31)	25±2% (669±43)	15±1% (415±23)
		Dark Ice	Langjökull (IS19-14)	67±4% (201±12)	71±3% (213±9)	21±1% (63±3)	68±7% (203±19)
			Snæfellsjökull (IS18-2)	16±0.3% (473±8)	49±1% (1426±35)	23±0.4% (660±13)	16±1% (475±26)
		Mineral-organic mix	-	67±1% (200±4)	64±1% (193±3)	35±2% (104±7)	54±3% (161±9)
	Note 1: The DOCex concentrations reported here are blank corrected values

## Sheet: Table S5
Table S5. The percent abundance of the compound classes identified in the composite of the parallel inorganic solvent and sequential organic solvent extractions of the mineral-organic mix. Composite refers to the sum of the uniquely extracted compounds in a solvent and those common between 2 or more solvents.
	Compound category	Mineral-organic mixture
		Parallel extraction Composite (HW-NaOH-HCl)	Sequential extraction Composite (RTW-ACN)	Sequential extraction Composite (RTW-MeOH)
	Total number of formulae	1208	409	700
	Aromatics	0.054	0.173594	0.127143
	Highly unsaturated	0.429	0.354523	0.314286
	Unsaturated aliphatics	0.515	0.459658	0.545714
	Saturated	0	0	0
	Polycyclic aromatics	0.005	0.044	0.029

## Sheet: Table S6
Table S6. Peak intensity weighted averages (denoted by subscript w) for bulk properties of the molecular formulas detected in each protocol of the sequential extractions based on the composite molecular formula list obtained by combining the unique peaks extracted by each solvent and the peaks that overlap between the solvents in a protocol.
	Bulk property	Composite (RTW and ACN)				Composite (RTW and MeOH)
		Iceland Dark ice (IS19-14)	Iceland Red snow (IS19-13)	Greenland Red snow (GR19-MIT1)	Mineral-organic mix	Iceland Dark ice (IS19-14)	Iceland Red snow (IS19-13)	Greenland Red snow (GR19-MIT1)	Mineral-organic mix
	Total number of formulae	911	2085	1629	409	1585	2931	2417	700
	H/Cw	1.40693	1.51549	1.59348	1.29907	1.50994	1.623	1.61468	1.34809
	O/Cw	0.28276	0.324793	0.299656	0.380014	0.363413	0.365134	0.344602	0.350429
	AImod,w	0.249209	0.184289	0.146881	0.277452	0.168092	0.105584	0.121453	0.260051
	DBEw	7.72147	5.57434	5.89778	7.74408	5.60245	4.92854	5.26389	7.60808
	m/zw	414.649	369.318	426.712	363.133	367.666	384.407	389.962	386.254
	Nw	0.194082	0.08415	0.155584	0.232374	0.168667	0.135508	0.144104	0.213026
	Sw	0.178864	0.0411339	0.110081	0.413414	0.121524	0.0890848	0.118989	0.366195
	Pw	0.122991	0.131555	0.201892	0.144772	0.0570958	0.0529414	0.0512918	0.140184

## Sheet: Table S7
Table S7. Proportion of the molecular categories (in %) relative to the total number of molecular formulae in the composites of the sequential extractions. Composite refers to the combined list of the molecular formulae uniquely extracted by each solvent in a protocol (i.e., RTW and ACN or RTW and MeOH) and those that are common among them.
Property	Iceland - Dark ice (IS19-14)		Iceland - Red snow (IS19-13)		Greenland - Red snow (GR19-MIT1)		Mineral-organic mix
	Composite (RTW-ACN)	Composite (RTW-MeOH)	Composite (RTW-ACN)	Composite (RTW-MeOH)	Composite (RTW-ACN)	Composite (RTW-MeOH)	Composite (Water-ACN)	Composite (RTW-MeOH)
Total number of formulae	911	1585	2085	2931	1629	2417	409	700
Aromatics	0.076	0.086	0.055	0.05	0.037	0.067	0.174	0.127
Highly unsaturated	0.491	0.357	0.355	0.32	0.282	0.28	0.355	0.314
Unsaturated aliphatics	0.43	0.553	0.588	0.625	0.68	0.647	0.46	0.546
Saturated	0	0	0	0	0	0	0	0
Polycyclic aromatics	0.01	0.025	0.015	0.013	0.01	0.019	0.044	0.029

## Sheet: Table S8
Table S8. List of molecular formulae detected in the parallel NaOH and NaPP extract of the Greenland Red snow sample
	NaOH extract								NaPP extract
	Exact mass	H/C	O/C	AI.mod	DBE	Elemental composition	Formula		Exact mass	H/C	O/C	AI.mod	DBE	Elemental composition	Formula
	109.066	1.429	0.143	0.38	3	CHO	C7H10O		101.024	1.5	0.75	0.2	2	CHO	C4H6O3
	111.045	1.333	0.333	0.4	3	CHO	C6H8O2		101.061	2	0.4	0	1	CHO	C5H10O2
	113.024	1.2	0.6	0.43	3	CHO	C5H6O3		103.04	2	0.75	0	1	CHO	C4H8O3
	113.097	2	0.143	0.08	1	CHO	C7H14O		107.05	1.143	0.143	0.54	4	CHO	C7H8O
	115.04	1.6	0.6	0.14	2	CHO	C5H8O3		109.03	1	0.333	0.6	4	CHO	C6H6O2
	119.05	1	0.125	0.6	5	CHO	C8H8O		109.066	1.429	0.143	0.38	3	CHO	C7H10O
	121.066	1.25	0.125	0.47	4	CHO	C8H10O		111.009	0.8	0.6	0.71	4	CHO	C5H4O3
	123.082	1.5	0.125	0.33	3	CHO	C8H12O		111.045	1.333	0.333	0.4	3	CHO	C6H8O2
	125.061	1.429	0.286	0.33	3	CHO	C7H10O2		113.024	1.2	0.6	0.43	3	CHO	C5H6O3
	127.04	1.333	0.5	0.33	3	CHO	C6H8O3		113.097	2	0.143	0.08	1	CHO	C7H14O
	127.113	2	0.125	0.07	1	CHO	C8H16O		115.04	1.6	0.6	0.14	2	CHO	C5H8O3
	128.035	1.4	0.6	0.2	3	CHON	C5H7NO3		115.076	2	0.333	0	1	CHO	C6H12O2
	129.092	2	0.286	0	1	CHO	C7H14O2		117.056	2	0.6	0	1	CHO	C5H10O3
	130.087	2.167	0.333	0	1	CHON	C6H13NO2		119.014	0.571	0.286	0.83	6	CHO	C7H4O2
	131.035	1.6	0.8	0	2	CHO	C5H8O4		121.066	1.25	0.125	0.47	4	CHO	C8H10O
	133.03	0.75	0.25	0.71	6	CHO	C8H6O2		123.009	0.667	0.5	0.78	5	CHO	C6H4O3
	135.009	0.571	0.429	0.82	6	CHO	C7H4O3		125.024	1	0.5	0.56	4	CHO	C6H6O3
	135.082	1.333	0.111	0.41	4	CHO	C9H12O		125.061	1.429	0.286	0.33	3	CHO	C7H10O2
	137.061	1.25	0.25	0.43	4	CHO	C8H10O2		127.04	1.333	0.5	0.33	3	CHO	C6H8O3
	137.097	1.556	0.111	0.29	3	CHO	C9H14O		127.113	2	0.125	0.07	1	CHO	C8H16O
	139.04	1.143	0.429	0.45	4	CHO	C7H8O3		128.035	1.4	0.6	0.2	3	CHON	C5H7NO3
	139.076	1.5	0.25	0.29	3	CHO	C8H12O2		129.019	1.2	0.8	0.33	3	CHO	C5H6O4
	139.113	1.778	0.111	0.18	2	CHO	C9H16O		129.056	1.667	0.5	0.11	2	CHO	C6H10O3
	141.019	1	0.667	0.5	4	CHO	C6H6O4		131.071	2	0.5	0	1	CHO	C6H12O3
	141.056	1.429	0.429	0.27	3	CHO	C7H10O3		133.03	0.75	0.25	0.71	6	CHO	C8H6O2
	141.092	1.75	0.25	0.14	2	CHO	C8H14O2		135.009	0.571	0.429	0.82	6	CHO	C7H4O3
	141.128	2	0.111	0.06	1	CHO	C9H18O		135.082	1.333	0.111	0.41	4	CHO	C9H12O
	143.035	1.333	0.667	0.25	3	CHO	C6H8O4		137.024	0.857	0.429	0.64	5	CHO	C7H6O3
	143.071	1.714	0.429	0.09	2	CHO	C7H12O3		137.097	1.556	0.111	0.29	3	CHO	C9H14O
	144.045	0.778	0.111	0.73	7	CHON	C9H7NO		139.004	0.667	0.667	0.75	5	CHO	C6H4O4
	145.03	0.667	0.222	0.75	7	CHO	C9H6O2		139.04	1.143	0.429	0.45	4	CHO	C7H8O3
	145.051	1.667	0.667	0	2	CHO	C6H10O4		139.113	1.778	0.111	0.18	2	CHO	C9H16O
	145.087	2	0.429	0	1	CHO	C7H14O3		141.019	1	0.667	0.5	4	CHO	C6H6O4
	147.045	0.889	0.222	0.62	6	CHO	C9H8O2		141.056	1.429	0.429	0.27	3	CHO	C7H10O3
	149.097	1.4	0.1	0.37	4	CHO	C10H14O		143.035	1.333	0.667	0.25	3	CHO	C6H8O4
	151.004	0.571	0.571	0.8	6	CHO	C7H4O4		143.071	1.714	0.429	0.09	2	CHO	C7H12O3
	151.076	1.333	0.222	0.38	4	CHO	C9H12O2		144.045	0.778	0.111	0.73	7	CHON	C9H7NO
	151.088	1.5	0.125	0.27	4	CHON	C8H12N2O		145.03	0.667	0.222	0.75	7	CHO	C9H6O2
	151.113	1.6	0.1	0.26	3	CHO	C10H16O		145.051	1.667	0.667	0	2	CHO	C6H10O4
	153.019	0.857	0.571	0.6	5	CHO	C7H6O4		147.009	0.5	0.375	0.85	7	CHO	C8H4O3
	153.128	1.8	0.1	0.16	2	CHO	C10H18O		147.045	0.889	0.222	0.62	6	CHO	C9H8O2
	154.015	0.833	0.667	0.67	5	CHON	C6H5NO4		149.061	1.111	0.222	0.5	5	CHO	C9H10O2
	155.035	1.143	0.571	0.4	4	CHO	C7H8O4		149.097	1.4	0.1	0.37	4	CHO	C10H14O
	155.108	1.778	0.222	0.12	2	CHO	C9H16O2		151.004	0.571	0.571	0.8	6	CHO	C7H4O4
	155.144	2	0.1	0.05	1	CHO	C10H20O		151.113	1.6	0.1	0.26	3	CHO	C10H16O
	157.051	1.429	0.571	0.2	3	CHO	C7H10O4		153.019	0.857	0.571	0.6	5	CHO	C7H6O4
	159.045	0.8	0.2	0.67	7	CHO	C10H8O2		153.128	1.8	0.1	0.16	2	CHO	C10H18O
	159.066	1.714	0.571	0	2	CHO	C7H12O4		155.035	1.143	0.571	0.4	4	CHO	C7H8O4
	161.024	0.667	0.333	0.73	7	CHO	C9H6O3		155.144	2	0.1	0.05	1	CHO	C10H20O
	161.046	1.667	0.833	0	2	CHO	C6H10O5		157.051	1.429	0.571	0.2	3	CHO	C7H10O4
	161.061	1	0.2	0.56	6	CHO	C10H10O2		159.03	1.333	0.833	0.14	3	CHO	C6H8O5
	161.097	1.273	0.091	0.43	5	CHO	C11H14O		159.066	1.714	0.571	0	2	CHO	C7H12O4
	163.004	0.5	0.5	0.83	7	CHO	C8H4O4		159.103	2	0.375	0	1	CHO	C8H16O3
	163.113	1.455	0.091	0.33	4	CHO	C11H16O		160.04	0.778	0.222	0.71	7	CHON	C9H7NO2
	164.072	1.222	0.222	0.43	5	CHON	C9H11NO2		161.024	0.667	0.333	0.73	7	CHO	C9H6O3
	165.019	0.75	0.5	0.67	6	CHO	C8H6O4		161.046	1.667	0.833	0	2	CHO	C6H10O5
	165.056	1.111	0.333	0.47	5	CHO	C9H10O3		161.061	1	0.2	0.56	6	CHO	C10H10O2
	165.092	1.4	0.2	0.33	4	CHO	C10H14O2		161.097	1.273	0.091	0.43	5	CHO	C11H14O
	167.035	1	0.5	0.5	5	CHO	C8H8O4		163.004	0.5	0.5	0.83	7	CHO	C8H4O4
	167.071	1.333	0.333	0.33	4	CHO	C9H12O3		163.076	1.2	0.2	0.44	5	CHO	C10H12O2
	167.083	1.5	0.25	0.2	4	CHON	C8H12N2O2		163.113	1.455	0.091	0.33	4	CHO	C11H16O
	167.144	1.818	0.091	0.14	2	CHO	C11H20O		165.019	0.75	0.5	0.67	6	CHO	C8H6O4
	169.014	0.857	0.714	0.56	5	CHO	C7H6O5		165.056	1.111	0.333	0.47	5	CHO	C9H10O3
	169.051	1.25	0.5	0.33	4	CHO	C8H10O4		165.092	1.4	0.2	0.33	4	CHO	C10H14O2
	169.123	1.8	0.2	0.11	2	CHO	C10H18O2		167.035	1	0.5	0.5	5	CHO	C8H8O4
	169.16	2	0.091	0.05	1	CHO	C11H22O		167.071	1.333	0.333	0.33	4	CHO	C9H12O3
	173.024	0.6	0.3	0.76	8	CHO	C10H6O3		167.144	1.818	0.091	0.14	2	CHO	C11H20O
	173.046	1.429	0.714	0.11	3	CHO	C7H10O5		169.014	0.857	0.714	0.56	5	CHO	C7H6O5
	173.061	0.909	0.182	0.6	7	CHO	C11H10O2		169.051	1.25	0.5	0.33	4	CHO	C8H10O4
	173.097	1.167	0.083	0.48	6	CHO	C12H14O		169.16	2	0.091	0.05	1	CHO	C11H22O
	175.04	0.8	0.3	0.65	7	CHO	C10H8O3		171.045	0.727	0.182	0.7	8	CHO	C11H8O2
	175.061	1.714	0.714	0	2	CHO	C7H12O5		171.066	1.5	0.5	0.17	3	CHO	C8H12O4
	175.076	1.091	0.182	0.5	6	CHO	C11H12O2		173.024	0.6	0.3	0.76	8	CHO	C10H6O3
	175.098	2	0.5	0	1	CHO	C8H16O4		173.046	1.429	0.714	0.11	3	CHO	C7H10O5
	175.113	1.333	0.083	0.39	5	CHO	C12H16O		173.061	0.909	0.182	0.6	7	CHO	C11H10O2
	177.019	0.667	0.444	0.71	7	CHO	C9H6O4		173.082	1.75	0.5	0	2	CHO	C8H14O4
	177.056	1	0.3	0.53	6	CHO	C10H10O3		173.097	1.167	0.083	0.48	6	CHO	C12H14O
	177.129	1.5	0.083	0.3	4	CHO	C12H18O		175.004	0.444	0.444	0.86	8	CHO	C9H4O4
	178.999	0.5	0.625	0.82	7	CHO	C8H4O5		175.04	0.8	0.3	0.65	7	CHO	C10H8O3
	179.056	2	1	0	1	CHO	C6H12O6		175.061	1.714	0.714	0	2	CHO	C7H12O5
	179.108	1.455	0.182	0.3	4	CHO	C11H16O2		175.076	1.091	0.182	0.5	6	CHO	C11H12O2
	179.144	1.667	0.083	0.22	3	CHO	C12H20O		175.098	2	0.5	0	1	CHO	C8H16O4
	181.014	0.75	0.625	0.64	6	CHO	C8H6O5		175.113	1.333	0.083	0.39	5	CHO	C12H16O
	181.087	1.4	0.3	0.29	4	CHO	C10H14O3		177.019	0.667	0.444	0.71	7	CHO	C9H6O4
	181.16	1.833	0.083	0.13	2	CHO	C12H22O		177.092	1.273	0.182	0.4	5	CHO	C11H14O2
	183.03	1	0.625	0.45	5	CHO	C8H8O5		177.129	1.5	0.083	0.3	4	CHO	C12H18O
	183.066	1.333	0.444	0.29	4	CHO	C9H12O4		178.999	0.5	0.625	0.82	7	CHO	C8H4O5
	183.175	2	0.083	0.04	1	CHO	C12H24O		179.075	1.667	0.083	0.22	3	CHO	C12H20O
	185.046	1.25	0.625	0.27	4	CHO	C8H10O5		179.144	1.222	0.333	0.38	5	CHON	C9H11NO3
	185.057	1.429	0.571	0	4	CHON	C7H10N2O4		180.067	0.75	0.625	0.64	6	CHO	C8H6O5
	185.061	0.833	0.167	0.64	8	CHO	C12H10O2		181.014	1.111	0.444	0.43	5	CHO	C9H10O4
	186.125	2.125	0.25	0	2	CHON	C8H17N3O2		181.051	1.4	0.3	0.29	4	CHO	C10H14O3
	187.04	0.727	0.273	0.68	8	CHO	C11H8O3		181.087	1.833	0.083	0.13	2	CHO	C12H22O
	187.061	1.5	0.625	0.09	3	CHO	C8H12O5		181.16	1	0.625	0.45	5	CHO	C8H8O5
	187.113	1.231	0.077	0.44	6	CHO	C13H16O		183.03	1.818	0.182	0.1	2	CHO	C11H20O2
	188.035	0.7	0.3	0.73	8	CHON	C10H7NO3		183.139	2	0.083	0.04	1	CHO	C12H24O
	189.056	0.909	0.273	0.58	7	CHO	C11H10O3		183.175	1.25	0.625	0.27	4	CHO	C8H10O5
	189.077	1.75	0.625	0	2	CHO	C8H14O5		185.046	0.833	0.167	0.64	8	CHO	C12H10O2
	189.092	1.167	0.167	0.45	6	CHO	C12H14O2		185.061	0.727	0.273	0.68	8	CHO	C11H8O3
	189.113	2	0.444	0	1	CHO	C9H18O4		187.04	1.5	0.625	0.09	3	CHO	C8H12O5
	189.128	1.385	0.077	0.36	5	CHO	C13H18O		187.061	1	0.167	0.55	7	CHO	C12H12O2
	190.051	0.9	0.3	0.6	7	CHON	C10H9NO3		187.076	0.6	0.4	0.75	8	CHO	C10H6O4
	190.999	0.444	0.556	0.85	8	CHO	C9H4O5		189.019	0.909	0.273	0.58	7	CHO	C11H10O3
	191.035	0.8	0.4	0.62	7	CHO	C10H8O4		189.056	1.75	0.625	0	2	CHO	C8H14O5
	191.071	1.091	0.273	0.47	6	CHO	C11H12O3		189.077	1.167	0.167	0.45	6	CHO	C12H14O2
	191.108	1.333	0.167	0.36	5	CHO	C12H16O2		189.092	2	0.444	0	1	CHO	C9H18O4
	191.144	1.538	0.077	0.28	4	CHO	C13H20O		189.113	1.385	0.077	0.36	5	CHO	C13H18O
	192.103	1.364	0.182	0.33	5	CHON	C11H15NO2		189.128	0.444	0.556	0.85	8	CHO	C9H4O5
	193.014	0.667	0.556	0.69	7	CHO	C9H6O5		190.999	0.8	0.4	0.62	7	CHO	C10H8O4
	193.051	1	0.4	0.5	6	CHO	C10H10O4		191.035	1.091	0.273	0.47	6	CHO	C11H12O3
	193.054	2	0.571	0	1	CHOS	C7H14O4S		191.071	1.538	0.077	0.28	4	CHO	C13H20O
	193.098	1.4	0.2	0.29	5	CHON	C10H14N2O2		191.144	0.667	0.556	0.69	7	CHO	C9H6O5
	193.123	1.5	0.167	0.27	4	CHO	C12H18O2		193.014	2	0.571	0	1	CHOS	C7H14O4S
	193.16	1.692	0.077	0.2	3	CHO	C13H22O		193.054	1.5	0.167	0.27	4	CHO	C12H18O2
	195.03	0.889	0.556	0.54	6	CHO	C9H8O5		193.09	1.692	0.077	0.2	3	CHO	C13H22O
	195.175	1.846	0.077	0.12	2	CHO	C13H24O		193.123	0.889	0.333	0.54	6	CHOS	C9H8O3S
	197.009	0.75	0.75	0.6	6	CHO	C8H6O6		193.16	0.889	0.556	0.54	6	CHO	C9H8O5
	197.046	1.111	0.556	0.38	5	CHO	C9H10O5		195.012	0.615	0.154	0.75	10	CHO	C13H8O2
	197.082	1.4	0.4	0.25	4	CHO	C10H14O4		195.03	1.2	0.4	0.38	5	CHO	C10H12O4
	197.155	1.833	0.167	0.09	2	CHO	C12H22O2		195.045	1.846	0.077	0.12	2	CHO	C13H24O
	197.191	2	0.077	0.04	1	CHO	C13H26O		195.066	0.75	0.75	0.6	6	CHO	C8H6O6
	199.04	0.667	0.25	0.71	9	CHO	C12H8O3		195.07	1.111	0.333	0.38	5	CHOS	C9H10O3S
	199.061	1.333	0.556	0.23	4	CHO	C9H12O5		195.175	1.111	0.556	0.38	5	CHO	C9H10O5
	199.072	1.5	0.5	0	4	CHON	C8H12N2O4		197.009	0.769	0.154	0.67	9	CHO	C13H10O2
	200.093	1.667	0.444	0	3	CHON	C9H15NO4		197.028	1.4	0.4	0.25	4	CHO	C10H14O4
	200.14	2.111	0.222	0	2	CHON	C9H19N3O2		197.046	1.833	0.167	0.09	2	CHO	C12H22O2
	201.019	0.545	0.364	0.78	9	CHO	C11H6O4		197.061	2	0.077	0.04	1	CHO	C13H26O
	201.056	0.833	0.25	0.62	8	CHO	C12H10O3		197.082	0.667	0.25	0.71	9	CHO	C12H8O3
	201.092	1.077	0.154	0.5	7	CHO	C13H14O2		197.155	1.333	0.556	0.23	4	CHO	C9H12O5
	201.124	2	0.333	0	2	CHON	C9H18N2O3		197.191	0.545	0.364	0.78	9	CHO	C11H6O4
	201.128	1.286	0.071	0.41	6	CHO	C14H18O		199.04	1.077	0.154	0.5	7	CHO	C13H14O2
	201.15	2	0.273	0	1	CHO	C11H22O3		199.061	1.286	0.071	0.41	6	CHO	C14H18O
	202.051	0.818	0.273	0.65	8	CHON	C11H9NO3		201.019	2	0.273	0	1	CHO	C11H22O3
	202.999	0.4	0.5	0.87	9	CHO	C10H4O5		201.092	0.818	0.273	0.65	8	CHON	C11H9NO3
	203.035	0.727	0.364	0.67	8	CHO	C11H8O4		201.128	0.4	0.5	0.87	9	CHO	C10H4O5
	203.071	1	0.25	0.52	7	CHO	C12H12O3		201.15	0.727	0.364	0.67	8	CHO	C11H8O4
	203.083	1.091	0.182	0.5	7	CHON	C11H12N2O2		202.051	1.5	0.75	0	3	CHO	C8H12O6
	203.144	1.429	0.071	0.33	5	CHO	C14H20O		202.999	1	0.25	0.52	7	CHO	C12H12O3
	204.03	0.7	0.4	0.71	8	CHON	C10H7NO4		203.035	1.091	0.182	0.5	7	CHON	C11H12N2O2
	204.067	1	0.273	0.53	7	CHON	C11H11NO3		203.056	1.778	0.556	0	2	CHO	C9H16O5
	205.014	0.6	0.5	0.73	8	CHO	C10H6O5		203.071	1.231	0.154	0.42	6	CHO	C13H16O2
	205.051	0.909	0.364	0.56	7	CHO	C11H10O4		203.083	2	0.4	0	1	CHO	C10H20O4
	205.054	1.75	0.5	0	2	CHOS	C8H14O4S		203.092	1.429	0.071	0.33	5	CHO	C14H20O
	205.09	2	0.333	0	1	CHOS	C9H18O3S		203.108	0.6	0.5	0.73	8	CHO	C10H6O5
	206.046	0.9	0.4	0.57	7	CHON	C10H9NO4		203.129	0.909	0.364	0.56	7	CHO	C11H10O4
	206.994	0.444	0.667	0.83	8	CHO	C9H4O6		203.144	1.75	0.75	0	2	CHO	C8H14O6
	207.03	0.8	0.5	0.6	7	CHO	C10H8O5		205.014	1.385	0.154	0.33	5	CHO	C13H18O2
	207.07	2	0.5	0	1	CHOS	C8H16O4S		205.051	0.444	0.667	0.83	8	CHO	C9H4O6
	207.175	1.714	0.071	0.19	3	CHO	C14H24O		205.072	0.8	0.5	0.6	7	CHO	C10H8O5
	208.062	1.1	0.4	0.43	6	CHON	C10H11NO4		205.123	1.091	0.364	0.44	6	CHO	C11H12O4
	209.009	0.667	0.667	0.67	7	CHO	C9H6O6		206.994	2	0.5	0	1	CHOS	C8H16O4S
	209.046	1	0.5	0.47	6	CHO	C10H10O5		207.03	1.333	0.25	0.33	5	CHO	C12H16O3
	209.061	0.714	0.143	0.69	10	CHO	C14H10O2		207.066	1.714	0.071	0.19	3	CHO	C14H24O
	209.082	1.273	0.364	0.33	5	CHO	C11H14O4		207.07	1.1	0.4	0.43	6	CHON	C10H11NO4
	209.093	1.4	0.3	0.23	5	CHON	C10H14N2O3		207.103	0.667	0.667	0.67	7	CHO	C9H6O6
	209.191	1.857	0.071	0.11	2	CHO	C14H26O		207.175	1	0.5	0.47	6	CHO	C10H10O5
	210.077	1.3	0.4	0.29	5	CHON	C10H13NO4		208.062	1.857	0.071	0.11	2	CHO	C14H26O
	211.025	0.889	0.667	0.5	6	CHO	C9H8O6		209.009	1.3	0.4	0.29	5	CHON	C10H13NO4
	211.04	0.615	0.231	0.74	10	CHO	C13H8O3		209.046	0.889	0.667	0.5	6	CHO	C9H8O6
	211.109	1.6	0.3	0.08	4	CHON	C10H16N2O3		209.085	0.615	0.231	0.74	10	CHO	C13H8O3
	211.17	1.846	0.154	0.08	2	CHO	C13H24O2		209.191	1.2	0.3	0.33	5	CHOS	C10H12O3S
	211.207	2	0.071	0.04	1	CHO	C14H28O		210.077	1.2	0.5	0.33	5	CHO	C10H12O5
	212.093	1.5	0.4	0.14	4	CHON	C10H15NO4		211.025	2	0.071	0.04	1	CHO	C14H28O
	213.019	0.5	0.333	0.8	10	CHO	C12H6O4		211.04	1.667	0.333	0	4	CHON	C9H15N3O3
	213.04	1.111	0.667	0.33	5	CHO	C9H10O6		211.043	0.5	0.333	0.8	10	CHO	C12H6O4
	213.077	1.4	0.5	0.2	4	CHO	C10H14O5		211.061	1.111	0.444	0.33	5	CHOS	C9H10O4S
	213.088	1.556	0.444	0	4	CHON	C9H14N2O4		211.207	1.111	0.667	0.33	5	CHO	C9H10O6
	213.124	1.8	0.3	0	3	CHON	C10H18N2O3		212.104	1.4	0.5	0.2	4	CHO	C10H14O5
	214.087	1	0.154	0.55	8	CHON	C13H13NO2		213.019	1.556	0.444	0	4	CHON	C9H14N2O4
	214.108	1.7	0.4	0	3	CHON	C10H17NO4		213.023	1	0.143	0.54	8	CHO	C14H14O2
	214.145	1.909	0.273	0	2	CHON	C11H21NO3		213.04	1.636	0.364	0.11	3	CHO	C11H18O4
	215.056	1.333	0.667	0.17	4	CHO	C9H12O6		213.077	0.667	0.333	0.7	9	CHO	C12H8O4
	215.093	1.6	0.5	0.07	3	CHO	C10H16O5		213.088	1.333	0.667	0.17	4	CHO	C9H12O6
	217.014	0.545	0.455	0.76	9	CHO	C11H6O5		213.092	0.923	0.231	0.57	8	CHO	C13H12O3
	217.051	0.833	0.333	0.6	8	CHO	C12H10O4		213.113	1.143	0.143	0.46	7	CHO	C14H16O2
	217.054	1.556	0.444	0	3	CHOS	C9H14O4S		215.035	1.333	0.067	0.38	6	CHO	C15H20O
	217.072	1.556	0.667	0	3	CHO	C9H14O6		215.056	0.545	0.455	0.76	9	CHO	C11H6O5
	217.123	1.286	0.143	0.38	6	CHO	C14H18O2		215.071	0.833	0.333	0.6	8	CHO	C12H10O4
	219.03	0.727	0.455	0.65	8	CHO	C11H8O5		215.108	1.556	0.444	0	3	CHOS	C9H14O4S
	219.066	1	0.333	0.5	7	CHO	C12H12O4		215.144	1.556	0.667	0	3	CHO	C9H14O6
	219.07	1.778	0.444	0	2	CHOS	C9H16O4S		217.014	1.077	0.231	0.48	7	CHO	C13H14O3
	219.087	1.778	0.667	0	2	CHO	C9H16O6		217.051	1.286	0.143	0.38	6	CHO	C14H18O2
	219.124	2	0.5	0	1	CHO	C10H20O5		217.054	1.467	0.067	0.31	5	CHO	C15H22O
	220.062	1	0.364	0.5	7	CHON	C11H11NO4		217.072	0.4	0.6	0.86	9	CHO	C10H4O6
	221.009	0.6	0.6	0.71	8	CHO	C10H6O6		217.087	0.727	0.455	0.65	8	CHO	C11H8O5
	221.085	2	0.444	0	1	CHOS	C9H18O4S		217.123	1	0.333	0.5	7	CHO	C12H12O4
	221.093	1.273	0.273	0.33	6	CHON	C11H14N2O3		217.16	1.778	0.444	0	2	CHOS	C9H16O4S
	221.191	1.733	0.067	0.17	3	CHO	C15H26O		218.994	1.778	0.667	0	2	CHO	C9H16O6
	222.077	1.182	0.364	0.38	6	CHON	C11H13NO4		219.03	1.231	0.231	0.39	6	CHO	C13H16O3
	222.114	1.417	0.25	0.26	5	CHON	C12H17NO3		219.066	2	0.5	0	1	CHO	C10H20O5
	222.988	0.444	0.778	0.82	8	CHO	C9H4O7		219.07	1.429	0.143	0.31	5	CHO	C14H20O2
	223.025	0.8	0.6	0.57	7	CHO	C10H8O6		219.087	0.6	0.6	0.71	8	CHO	C10H6O6
	223.04	0.571	0.214	0.76	11	CHO	C14H8O3		219.103	2	0.444	0	1	CHOS	C9H18O4S
	223.061	1.091	0.455	0.41	6	CHO	C11H12O5		219.124	1.385	0.231	0.3	5	CHO	C13H18O3
	223.065	2	0.625	0	1	CHOS	C8H16O5S		219.139	1.733	0.067	0.17	3	CHO	C15H26O
	223.109	1.455	0.273	0.2	5	CHON	C11H16N2O3		221.009	0.444	0.778	0.82	8	CHO	C9H4O7
	223.207	1.867	0.067	0.1	2	CHO	C15H28O		221.043	0.571	0.214	0.76	11	CHO	C14H8O3
	224.093	1.364	0.364	0.25	5	CHON	C11H15NO4		221.085	2	0.625	0	1	CHOS	C8H16O5S
	225.004	0.667	0.778	0.64	7	CHO	C9H6O7		221.118	1.714	0.143	0.15	3	CHO	C14H24O2
	225.04	1	0.6	0.43	6	CHO	C10H10O6		221.191	1.867	0.067	0.1	2	CHO	C15H28O
	225.059	1.273	0.273	0.29	5	CHOS	C11H14O3S		222.988	0.667	0.778	0.64	7	CHO	C9H6O7
	225.095	1.5	0.167	0.2	4	CHOS	C12H18O2S		223.04	1	0.6	0.43	6	CHO	C10H10O6
	226.108	1.545	0.364	0.12	4	CHON	C11H17NO4		223.059	0.714	0.214	0.68	10	CHO	C14H10O3
	226.12	1.7	0.3	0	4	CHON	C10H17N3O3		223.065	1.273	0.273	0.29	5	CHOS	C11H14O3S
	227.035	0.615	0.308	0.73	10	CHO	C13H8O4		223.101	1.273	0.455	0.29	5	CHO	C11H14O5
	227.038	1.2	0.4	0.29	5	CHOS	C10H12O4S		223.17	1.4	0.4	0.17	5	CHON	C10H14N2O4
	227.056	1.2	0.6	0.29	5	CHO	C10H12O6		223.207	2	0.067	0.03	1	CHO	C15H30O
	227.104	1.6	0.4	0	4	CHON	C10H16N2O4		225.004	1.7	0.3	0	4	CHON	C10H17N3O3
	227.108	1.067	0.133	0.5	8	CHO	C15H16O2		225.04	0.615	0.308	0.73	10	CHO	C13H8O4
	227.14	1.818	0.273	0	3	CHON	C11H20N2O3		225.056	1.2	0.6	0.29	5	CHO	C10H12O6
	228.03	0.583	0.333	0.78	10	CHON	C12H7NO4		225.059	1.455	0.455	0.18	4	CHO	C11H16O5
	228.172	2.091	0.182	0	2	CHON	C11H23N3O2		225.074	1.6	0.4	0	4	CHON	C10H16N2O4
	229.014	0.5	0.417	0.79	10	CHO	C12H6O5		225.077	1.067	0.133	0.5	8	CHO	C15H16O2
	229.054	1.4	0.4	0.14	4	CHOS	C10H14O4S		225.088	0.5	0.417	0.79	10	CHO	C12H6O5
	229.108	1.636	0.455	0.06	3	CHO	C11H18O5		225.222	0.769	0.308	0.64	9	CHO	C13H10O4
	229.123	1.2	0.133	0.43	7	CHO	C15H18O2		226.12	1.4	0.6	0.14	4	CHO	C10H14O6
	229.156	2	0.273	0	2	CHON	C11H22N2O3		227.035	1.636	0.455	0.06	3	CHO	C11H18O5
	230.103	1.7	0.5	0	3	CHON	C10H17NO5		227.056	1.2	0.133	0.43	7	CHO	C15H18O2
	230.14	1.909	0.364	0	2	CHON	C11H21NO4		227.093	2	0.273	0	2	CHON	C11H22N2O3
	231.03	0.667	0.417	0.68	9	CHO	C12H8O5		227.104	0.667	0.417	0.68	9	CHO	C12H8O5
	231.033	1.333	0.556	0.09	4	CHOS	C9H12O5S		227.108	1.333	0.556	0.09	4	CHOS	C9H12O5S
	231.051	1.333	0.778	0.09	4	CHO	C9H12O7		229.014	1.6	0.6	0	3	CHO	C10H16O6
	231.077	1	0.25	0.53	8	CHON	C12H12N2O3		229.051	1.143	0.214	0.44	7	CHO	C14H16O3
	231.087	1.6	0.6	0	3	CHO	C10H16O6		229.072	1.333	0.133	0.36	6	CHO	C15H20O2
	231.103	1.143	0.214	0.44	7	CHO	C14H16O3		229.108	0.545	0.545	0.75	9	CHO	C11H6O6
	231.175	1.5	0.062	0.29	5	CHO	C16H24O		229.123	0.833	0.417	0.58	8	CHO	C12H10O5
	233.009	0.545	0.545	0.75	9	CHO	C11H6O6		229.156	1.556	0.556	0	3	CHOS	C9H14O5S
	233.046	0.833	0.417	0.58	8	CHO	C12H10O5		230.991	1.556	0.778	0	3	CHO	C9H14O7
	233.049	1.556	0.556	0	3	CHOS	C9H14O5S		231.03	1.077	0.308	0.45	7	CHO	C13H14O4
	233.082	1.077	0.308	0.45	7	CHO	C13H14O4		231.033	1.8	0.6	0	2	CHO	C10H18O6
	233.103	1.8	0.6	0	2	CHO	C10H18O6		231.087	2	0.455	0	1	CHO	C11H22O5
	233.118	1.286	0.214	0.36	6	CHO	C14H18O3		231.103	0.4	0.7	0.85	9	CHO	C10H4O7
	233.139	2	0.455	0	1	CHO	C11H22O5		231.139	0.727	0.545	0.62	8	CHO	C11H8O6
	234.077	1.083	0.333	0.44	7	CHON	C12H13NO4		233.009	1.778	0.556	0	2	CHOS	C9H16O5S
	234.092	0.812	0.062	0.66	11	CHON	C16H13NO		233.046	1.231	0.308	0.36	6	CHO	C13H16O4
	234.114	1.308	0.231	0.33	6	CHON	C13H17NO3		233.049	2	0.4	0	1	CHOS	C10H20O4S
	234.988	0.4	0.7	0.85	9	CHO	C10H4O7		233.067	1.429	0.214	0.28	5	CHO	C14H20O3
	235.025	0.727	0.545	0.62	8	CHO	C11H8O6		233.082	1.75	0.062	0.16	3	CHO	C16H28O
	235.061	1	0.417	0.47	7	CHO	C12H12O5		233.103	0.6	0.7	0.69	8	CHO	C10H6O7
	235.065	1.778	0.556	0	2	CHOS	C9H16O5S		233.139	0.667	0.2	0.7	11	CHO	C15H10O3
	235.098	1.231	0.308	0.36	6	CHO	C13H16O4		234.988	2	0.556	0	1	CHOS	C9H18O5S
	235.101	2	0.4	0	1	CHOS	C10H20O4S		235.025	1.733	0.133	0.14	3	CHO	C15H26O2
	235.109	1.333	0.25	0.29	6	CHON	C12H16N2O3		235.065	1.3	0.4	0.2	6	CHON	C10H13N3O4
	235.207	1.75	0.062	0.16	3	CHO	C16H28O		235.098	1.417	0.333	0.22	5	CHON	C12H17NO4
	236.072	0.733	0.133	0.69	11	CHON	C15H11NO2		235.101	0.8	0.7	0.54	7	CHO	C10H8O7
	236.093	1.25	0.333	0.33	6	CHON	C12H15NO4		235.134	0.571	0.286	0.75	11	CHO	C14H8O4
	236.129	1.462	0.231	0.24	5	CHON	C13H19NO3		235.207	1.091	0.545	0.38	6	CHO	C11H12O6
	237.004	0.6	0.7	0.69	8	CHO	C10H6O7		237.004	0.8	0.2	0.63	10	CHO	C15H12O3
	237.04	0.909	0.545	0.5	7	CHO	C11H10O6		237.056	1.455	0.364	0.14	5	CHON	C11H16N2O4
	237.056	0.667	0.2	0.7	11	CHO	C15H10O3		237.074	1.583	0.333	0.11	4	CHON	C12H19NO4
	237.077	1.167	0.417	0.37	6	CHO	C12H14O5		237.08	1.727	0.273	0	4	CHON	C11H19N3O3
	237.08	2	0.556	0	1	CHOS	C9H18O5S		237.117	0.462	0.385	0.81	11	CHO	C13H6O5
	238.109	1.417	0.333	0.22	5	CHON	C12H17NO4		237.186	1	0.5	0.38	6	CHOS	C10H10O5S
	238.145	1.615	0.231	0.14	4	CHON	C13H21NO3		238.083	0.714	0.286	0.67	10	CHO	C14H10O4
	239.035	0.571	0.286	0.75	11	CHO	C14H8O4		238.109	1.273	0.364	0.25	5	CHOS	C11H14O4S
	239.042	2	0.5	0	1	CHOS	C8H16O4S2		239.02	1.273	0.545	0.25	5	CHO	C11H14O6
	239.056	1.091	0.545	0.38	6	CHO	C11H12O6		239.035	0.933	0.2	0.56	9	CHO	C15H14O3
	239.075	1.333	0.25	0.26	5	CHOS	C12H16O3S		239.056	1.636	0.364	0	4	CHON	C11H18N2O4
	239.092	1.333	0.417	0.26	5	CHO	C12H16O5		239.071	1.125	0.125	0.47	8	CHO	C16H18O2
	239.104	1.455	0.364	0.14	5	CHON	C11H16N2O4		239.09	0.615	0.385	0.71	10	CHO	C13H8O5
	240.088	1.364	0.455	0.2	5	CHON	C11H15NO5		239.104	1.2	0.7	0.23	5	CHO	C10H12O7
	240.124	1.583	0.333	0.11	4	CHON	C12H19NO4		240.124	0.857	0.286	0.58	9	CHO	C14H12O4
	240.135	1.727	0.273	0	4	CHON	C11H19N3O3		240.135	1.455	0.545	0.12	4	CHO	C11H16O6
	241.014	0.462	0.385	0.81	11	CHO	C13H6O5		241.014	1.067	0.2	0.48	8	CHO	C15H16O3
	241.018	1	0.5	0.38	6	CHOS	C10H10O5S		241.018	1.25	0.125	0.4	7	CHO	C16H20O2
	241.072	1.273	0.545	0.25	5	CHO	C11H14O6		241.051	2	0.25	0	2	CHON	C12H24N2O3
	241.119	1.636	0.364	0	4	CHON	C11H18N2O4		241.054	0.5	0.5	0.78	10	CHO	C12H6O6
	241.123	1.125	0.125	0.47	8	CHO	C16H18O2		241.072	0.769	0.385	0.62	9	CHO	C13H10O5
	242.14	1.75	0.333	0	3	CHON	C12H21NO4		241.087	1.4	0.5	0.08	4	CHOS	C10H14O5S
	242.187	2.083	0.167	0	2	CHON	C12H25N3O2		241.119	1.4	0.7	0.08	4	CHO	C10H14O7
	243.03	0.615	0.385	0.71	10	CHO	C13H8O5		241.123	1	0.286	0.5	8	CHO	C14H14O4
	243.051	1.2	0.7	0.23	5	CHO	C10H12O7		243.03	1.636	0.364	0	3	CHOS	C11H18O4S
	243.087	1.455	0.545	0.12	4	CHO	C11H16O6		243.051	1.636	0.545	0	3	CHO	C11H18O6
	243.099	1.6	0.5	0	4	CHON	C10H16N2O5		243.066	1.2	0.2	0.41	7	CHO	C15H18O3
	243.135	1.818	0.364	0	3	CHON	C11H20N2O4		243.087	1.375	0.125	0.33	6	CHO	C16H22O2
	243.139	1.25	0.125	0.4	7	CHO	C16H20O2		243.103	0.267	0.133	0.92	14	CHOS	C15H4O2S
	243.171	2	0.25	0	2	CHON	C12H24N2O3		243.139	0.364	0.636	0.87	10	CHO	C11H4O7
	244.119	1.727	0.455	0	3	CHON	C11H19NO5		243.171	0.923	0.385	0.52	8	CHO	C13H12O5
	244.13	1.9	0.4	0	3	CHON	C10H19N3O4		245.007	1.6	0.5	0	3	CHOS	C10H16O5S
	244.155	1.917	0.333	0	2	CHON	C12H23NO4		245.009	1.6	0.7	0	3	CHO	C10H16O7
	245.009	0.5	0.5	0.78	10	CHO	C12H6O6		245.046	1.143	0.286	0.42	7	CHO	C14H16O4
	245.046	0.769	0.385	0.62	9	CHO	C13H10O5		245.049	1.818	0.545	0	2	CHO	C11H20O6
	245.049	1.4	0.5	0.08	4	CHOS	C10H14O5S		245.067	1.333	0.2	0.33	6	CHO	C15H20O3
	245.067	1.4	0.7	0.08	4	CHO	C10H14O7		245.082	2	0.417	0	1	CHO	C12H24O5
	245.082	1	0.286	0.5	8	CHO	C14H14O4		245.085	1.647	0.059	0.21	4	CHO	C17H28O
	245.103	1.636	0.545	0	3	CHO	C11H18O6		245.103	0.545	0.636	0.73	9	CHO	C11H6O7
	245.191	1.529	0.059	0.27	5	CHO	C17H26O		245.118	1.077	0.385	0.43	7	CHO	C13H14O5
	247.025	0.667	0.5	0.67	9	CHO	C12H8O6		245.155	1.8	0.5	0	2	CHOS	C10H18O5S
	247.061	0.923	0.385	0.52	8	CHO	C13H12O5		246.986	2	0.364	0	1	CHOS	C11H22O4S
	247.065	1.6	0.5	0	3	CHOS	C10H16O5S		246.988	1.765	0.059	0.15	3	CHO	C17H30O
	247.072	1	0.333	0.5	8	CHON	C12H12N2O4		247.059	1.308	0.308	0.3	6	CHON	C13H17NO4
	247.082	1.6	0.7	0	3	CHO	C10H16O7		247.061	0.4	0.8	0.83	9	CHO	C10H4O8
	247.098	1.143	0.286	0.42	7	CHO	C14H16O4		247.065	0.727	0.636	0.6	8	CHO	C11H8O7
	247.101	1.818	0.364	0	2	CHOS	C11H20O4S		247.082	0.533	0.267	0.77	12	CHO	C15H8O4
	247.119	1.818	0.545	0	2	CHO	C11H20O6		247.098	1	0.5	0.44	7	CHO	C12H12O6
	247.155	2	0.417	0	1	CHO	C12H24O5		247.119	1.778	0.667	0	2	CHOS	C9H16O6S
	247.207	1.647	0.059	0.21	4	CHO	C17H28O		247.134	0.75	0.188	0.66	11	CHO	C16H12O3
	248.093	1.154	0.308	0.4	7	CHON	C13H15NO4		247.155	1.231	0.231	0.33	6	CHOS	C13H16O3S
	248.129	1.357	0.214	0.3	6	CHON	C14H19NO3		247.207	1.231	0.385	0.33	6	CHO	C13H16O5
	249.004	0.545	0.636	0.73	9	CHO	C11H6O7		249.004	2	0.5	0	1	CHOS	C10H20O5S
	249.04	0.833	0.5	0.56	8	CHO	C12H10O6		249.077	1.429	0.286	0.25	5	CHO	C14H20O4
	249.077	1.077	0.385	0.43	7	CHO	C13H14O5		249.08	1.882	0.059	0.09	2	CHO	C17H32O
	249.08	1.8	0.5	0	2	CHOS	C10H18O5S		249.117	0.6	0.8	0.67	8	CHO	C10H6O8
	249.113	1.286	0.286	0.33	6	CHO	C14H18O4		249.222	0.909	0.636	0.47	7	CHO	C11H10O7
	249.117	2	0.364	0	1	CHOS	C11H22O4S		250.108	0.667	0.267	0.69	11	CHO	C15H10O4
	249.134	2	0.545	0	1	CHO	C11H22O6		250.983	1.167	0.5	0.33	6	CHO	C12H14O6
	249.222	1.765	0.059	0.15	3	CHO	C17H30O		251.02	2	0.667	0	1	CHOS	C9H18O6S
	250.108	1.308	0.308	0.3	6	CHON	C13H17NO4		251.035	1.385	0.231	0.24	5	CHOS	C13H18O3S
	251.02	0.727	0.636	0.6	8	CHO	C11H8O7		251.054	1.385	0.385	0.24	5	CHO	C13H18O5
	251.035	0.533	0.267	0.77	12	CHO	C15H8O4		251.056	0.571	0.357	0.74	11	CHO	C14H8O5
	251.056	1	0.5	0.44	7	CHO	C12H12O6		251.059	2	0.625	0	1	CHOS	C8H16O5S2
	251.059	1.778	0.667	0	2	CHOS	C9H16O6S		251.071	1.091	0.636	0.33	6	CHO	C11H12O7
	251.092	1.231	0.385	0.33	6	CHO	C13H16O5		251.075	1.333	0.333	0.22	5	CHOS	C12H16O4S
	251.096	2	0.5	0	1	CHOS	C10H20O5S		251.09	1.333	0.5	0.22	5	CHO	C12H16O6
	251.104	1.333	0.333	0.25	6	CHON	C12H16N2O4		251.092	1.455	0.455	0.08	5	CHON	C11H16N2O5
	252.088	1.25	0.417	0.29	6	CHON	C12H15NO5		251.096	0.714	0.357	0.65	10	CHO	C14H10O5
	252.124	1.462	0.308	0.2	5	CHON	C13H19NO4		251.129	1.273	0.455	0.2	5	CHOS	C11H14O5S
	252.999	0.6	0.8	0.67	8	CHO	C10H6O8		251.132	1.273	0.636	0.2	5	CHO	C11H14O7
	253.035	0.909	0.636	0.47	7	CHO	C11H10O7		251.238	1.5	0.5	0.11	4	CHO	C12H18O6
	253.051	0.667	0.267	0.69	11	CHO	C15H10O4		252.999	1.636	0.455	0	4	CHON	C11H18N2O5
	253.054	1.167	0.333	0.33	6	CHOS	C12H14O4S		253.035	1.125	0.188	0.45	8	CHO	C16H18O3
	253.072	1.167	0.5	0.33	6	CHO	C12H14O6		253.051	1.923	0.308	0	2	CHON	C13H25NO4
	253.075	2	0.667	0	1	CHOS	C9H18O6S		253.069	0.615	0.462	0.7	10	CHO	C13H8O6
	253.083	1.273	0.455	0.23	6	CHON	C11H14N2O5		253.072	1.2	0.6	0.17	5	CHOS	C10H12O6S
	253.087	0.875	0.188	0.59	10	CHO	C16H14O3		253.075	0.857	0.357	0.57	9	CHO	C14H12O5
	253.09	1.385	0.231	0.24	5	CHOS	C13H18O3S		253.09	1.455	0.636	0.07	4	CHO	C11H16O7
	253.108	1.385	0.385	0.24	5	CHO	C13H18O5		253.106	1.667	0.5	0	3	CHO	C12H20O6
	254.103	1.417	0.417	0.18	5	CHON	C12H17NO5		253.108	1.846	0.385	0	2	CHO	C13H24O5
	254.14	1.615	0.308	0.1	4	CHON	C13H21NO4		253.111	1.412	0.118	0.31	6	CHO	C17H24O2
	254.151	1.75	0.25	0	4	CHON	C12H21N3O3		255.03	0.5	0.583	0.76	10	CHO	C12H6O7
	255.03	0.571	0.357	0.74	11	CHO	C14H8O5		255.037	0.769	0.462	0.6	9	CHO	C13H10O6
	255.051	1.091	0.636	0.33	6	CHO	C11H12O7		255.051	1	0.357	0.48	8	CHO	C14H14O5
	255.07	1.333	0.333	0.22	5	CHOS	C12H16O4S		255.07	1.636	0.636	0	3	CHO	C11H18O7
	255.087	1.333	0.5	0.22	5	CHO	C12H16O6		255.087	1.833	0.5	0	2	CHO	C12H22O6
	255.099	1.455	0.455	0.08	5	CHON	C11H16N2O5		255.099	2	0.385	0	1	CHO	C13H26O5
	255.103	1	0.188	0.52	9	CHO	C16H16O3		257.046	0.667	0.583	0.65	9	CHO	C12H8O7
	255.135	1.667	0.333	0	4	CHON	C12H20N2O4		257.049	0.5	0.25	0.79	13	CHO	C16H8O4
	255.139	1.176	0.118	0.44	8	CHO	C17H20O2		257.067	0.923	0.462	0.5	8	CHO	C13H12O6
	256.094	1.5	0.5	0	5	CHON	C10H15N3O5		257.103	0.706	0.176	0.68	12	CHO	C17H12O3
	256.13	1.727	0.364	0	4	CHON	C11H19N3O4		257.114	1.818	0.455	0	2	CHOS	C11H20O5S
	256.155	1.769	0.308	0	3	CHON	C13H23NO4		257.118	1.818	0.636	0	2	CHO	C11H20O7
	257.009	0.462	0.462	0.8	11	CHO	C13H6O6		258.171	1.333	0.267	0.31	6	CHO	C15H20O4
	257.046	0.714	0.357	0.65	10	CHO	C14H10O5		259.025	1.357	0.286	0.27	6	CHON	C14H19NO4
	257.049	1.273	0.455	0.2	5	CHOS	C11H14O5S		259.028	0.545	0.727	0.71	9	CHO	C11H6O8
	257.067	1.273	0.636	0.2	5	CHO	C11H14O7		259.061	0.833	0.583	0.53	8	CHO	C12H10O7
	257.103	1.5	0.5	0.11	4	CHO	C12H18O6		259.082	0.625	0.25	0.71	12	CHO	C16H10O4
	257.114	1.636	0.455	0	4	CHON	C11H18N2O5		259.119	1.077	0.462	0.4	7	CHO	C13H14O6
	257.151	1.833	0.333	0	3	CHON	C12H22N2O4		259.155	1.8	0.6	0	2	CHOS	C10H18O6S
	258.135	1.75	0.417	0	3	CHON	C12H21NO5		259.17	1.286	0.357	0.3	6	CHO	C14H18O5
	258.146	1.909	0.364	0	3	CHON	C11H21N3O4		261.004	2	0.455	0	1	CHOS	C11H22O5S
	258.171	1.923	0.308	0	2	CHON	C13H25NO4		261.04	1.385	0.308	0.22	6	CHON	C13H18N2O4
	259.025	0.615	0.462	0.7	10	CHO	C13H8O6		261.074	1.417	0.333	0.14	6	CHON	C12H17N3O4
	259.061	0.857	0.357	0.57	9	CHO	C14H12O5		261.077	0.727	0.727	0.57	8	CHO	C11H8O8
	259.082	1.455	0.636	0.07	4	CHO	C11H16O7		261.098	0.533	0.333	0.76	12	CHO	C15H8O5
	259.109	1.143	0.214	0.43	8	CHON	C14H16N2O3		261.134	1	0.583	0.41	7	CHO	C12H12O7
	259.119	1.667	0.5	0	3	CHO	C12H20O6		261.171	0.75	0.25	0.64	11	CHO	C16H12O4
	259.155	1.846	0.385	0	2	CHO	C13H24O5		263.02	1.231	0.462	0.3	6	CHO	C13H16O6
	259.17	1.412	0.118	0.31	6	CHO	C17H24O2		263.035	2	0.6	0	1	CHOS	C10H20O6S
	260.056	0.846	0.385	0.58	9	CHON	C13H11NO5		263.056	1.429	0.214	0.22	5	CHOS	C14H20O3S
	260.072	0.647	0.118	0.73	13	CHON	C17H11NO2		263.071	0.7	0.5	0.64	8	CHOSP	C10H7O5PS
	260.093	1.071	0.286	0.45	8	CHON	C14H15NO4		263.09	0.429	0.429	0.82	12	CHO	C14H6O6
	261.004	0.5	0.583	0.76	10	CHO	C12H6O7		263.096	0.667	0.333	0.68	11	CHO	C15H10O5
	261.04	0.769	0.462	0.6	9	CHO	C13H10O6		263.114	2	0.556	0	1	CHOS	C9H18O5S2
	261.077	1	0.357	0.48	8	CHO	C14H14O5		263.129	1.167	0.583	0.29	6	CHO	C12H14O7
	261.08	1.636	0.455	0	3	CHOS	C11H18O5S		264.124	0.875	0.25	0.57	10	CHO	C16H14O4
	261.098	1.636	0.636	0	3	CHO	C11H18O7		264.999	1.385	0.308	0.2	5	CHOS	C13H18O4S
	261.124	1.286	0.214	0.33	7	CHON	C14H18N2O3		265.035	1.385	0.462	0.2	5	CHO	C13H18O6
	261.134	1.833	0.5	0	2	CHO	C12H22O6		265.051	1.5	0.417	0.07	5	CHON	C12H18N2O5
	261.171	2	0.385	0	1	CHO	C13H26O5		265.069	1.059	0.176	0.48	9	CHO	C17H18O3
	262.087	0.765	0.118	0.67	12	CHON	C17H13NO2		265.072	1.571	0.357	0.13	4	CHO	C14H22O5
	262.108	1.214	0.286	0.36	7	CHON	C14H17NO4		265.075	1.222	0.111	0.41	8	CHO	C18H22O2
	262.145	1.4	0.2	0.28	6	CHON	C15H21NO3		265.108	1.733	0.267	0.08	3	CHO	C15H26O4
	263.02	0.667	0.583	0.65	9	CHO	C12H8O7		265.112	0.571	0.429	0.73	11	CHO	C14H8O6
	263.056	0.923	0.462	0.5	8	CHO	C13H12O6		265.119	0.8	0.333	0.6	10	CHO	C15H12O5
	263.092	1.143	0.357	0.39	7	CHO	C14H16O5		266.115	1.333	0.417	0.18	5	CHOS	C12H16O5S
	263.096	1.818	0.455	0	2	CHOS	C11H20O5S		267.015	1.333	0.583	0.18	5	CHO	C12H16O7
	263.114	1.818	0.636	0	2	CHO	C11H20O7		267.03	1	0.25	0.5	9	CHO	C16H16O4
	263.15	2	0.5	0	1	CHO	C12H24O6		267.051	1.538	0.462	0.1	4	CHO	C13H20O6
	264.124	1.357	0.286	0.27	6	CHON	C14H19NO4		267.066	1.667	0.417	0	4	CHON	C12H20N2O5
	265.035	0.833	0.583	0.53	8	CHO	C12H10O7		267.085	1.176	0.176	0.42	8	CHO	C17H20O3
	265.051	0.625	0.25	0.71	12	CHO	C16H10O4		267.087	1.714	0.357	0.04	3	CHO	C14H24O5
	265.072	1.077	0.462	0.4	7	CHO	C13H14O6		267.091	0.353	0.118	0.87	15	CHOS	C17H6O2S
	265.075	1.8	0.6	0	2	CHOS	C10H18O6S		267.106	1	0.7	0.27	6	CHOS	C10H10O7S
	265.108	1.286	0.357	0.3	6	CHO	C14H18O5		267.127	0.714	0.429	0.64	10	CHO	C14H10O6
	265.112	2	0.455	0	1	CHOS	C11H22O5S		268.968	1.273	0.545	0.14	5	CHOS	C11H14O6S
	265.119	1.385	0.308	0.22	6	CHON	C13H18N2O4		269.009	1.273	0.727	0.14	5	CHO	C11H14O8
	266.103	1.308	0.385	0.26	6	CHON	C13H17NO5		269.046	0.933	0.333	0.52	9	CHO	C15H14O5
	266.115	1.417	0.333	0.14	6	CHON	C12H17N3O4		269.052	1.5	0.583	0.06	4	CHO	C12H18O7
	266.14	1.5	0.286	0.18	5	CHON	C14H21NO4		269.067	1.125	0.25	0.43	8	CHO	C16H18O4
	267.015	0.727	0.727	0.57	8	CHO	C11H8O8		269.082	0.615	0.538	0.68	10	CHO	C13H8O7
	267.03	0.533	0.333	0.76	12	CHO	C15H8O5		269.085	1.455	0.545	0	4	CHOS	C11H16O6S
	267.051	1	0.583	0.41	7	CHO	C12H12O7		269.101	1.455	0.727	0	4	CHO	C11H16O8
	267.091	2	0.6	0	1	CHOS	C10H20O6S		269.103	1.067	0.333	0.44	8	CHO	C15H16O5
	267.099	1.333	0.417	0.2	6	CHON	C12H16N2O5		269.114	1.667	0.417	0	3	CHOS	C12H20O5S
	267.103	0.941	0.176	0.55	10	CHO	C17H16O3		269.118	1.667	0.583	0	3	CHO	C12H20O7
	267.106	1.429	0.214	0.22	5	CHOS	C14H20O3S		269.139	1.25	0.25	0.36	7	CHO	C16H20O4
	268.119	1.462	0.385	0.16	5	CHON	C13H19NO5		269.155	1.846	0.462	0	2	CHO	C13H24O6
	268.155	1.643	0.286	0.09	4	CHON	C14H23NO4		269.176	2	0.357	0	1	CHO	C14H28O5
	268.167	1.769	0.231	0	4	CHON	C13H23N3O3		271.025	0.769	0.538	0.58	9	CHO	C13H10O7
	269.046	0.667	0.333	0.68	11	CHO	C15H10O5		271.061	0.588	0.235	0.73	13	CHO	C17H10O4
	269.067	1.167	0.583	0.29	6	CHO	C12H14O7		271.065	1.636	0.545	0	3	CHOS	C11H18O6S
	269.085	1.385	0.308	0.2	5	CHOS	C13H18O4S		271.082	1.636	0.727	0	3	CHO	C11H18O8
	269.114	1.5	0.417	0.07	5	CHON	C12H18N2O5		271.098	1.2	0.333	0.36	7	CHO	C15H18O5
	269.139	1.571	0.357	0.13	4	CHO	C14H22O5		271.119	1.833	0.417	0	2	CHOS	C12H22O5S
	270.11	1.545	0.455	0	5	CHON	C11H17N3O5		271.13	1.833	0.583	0	2	CHO	C12H22O7
	270.135	1.615	0.385	0.05	4	CHON	C13H21NO5		271.134	0.667	0.667	0.62	9	CHO	C12H8O8
	270.146	1.75	0.333	0	4	CHON	C12H21N3O4		271.155	0.5	0.312	0.78	13	CHO	C16H8O5
	270.171	1.786	0.286	0	3	CHON	C14H25NO4		273.002	0.923	0.538	0.47	8	CHO	C13H12O7
	271.025	0.571	0.429	0.73	11	CHO	C14H8O6		273.007	1.6	0.7	0	3	CHOS	C10H16O7S
	271.065	1.333	0.417	0.18	5	CHOS	C12H16O5S		273.04	0.706	0.235	0.67	12	CHO	C17H12O4
	271.082	1.333	0.583	0.18	5	CHO	C12H16O7		273.044	1.143	0.429	0.36	7	CHO	C14H16O6
	271.094	1.455	0.545	0	5	CHON	C11H16N2O6		273.062	1.818	0.545	0	2	CHOS	C11H20O6S
	271.119	1.538	0.462	0.1	4	CHO	C13H20O6		273.077	1.333	0.333	0.28	6	CHO	C15H20O5
	271.13	1.667	0.417	0	4	CHON	C12H20N2O5		273.098	2	0.417	0	1	CHOS	C12H24O5S
	271.155	1.714	0.357	0.04	3	CHO	C14H24O5		273.113	1.357	0.357	0.24	6	CHON	C14H19NO5
	272.114	1.583	0.5	0	4	CHON	C12H19NO6		275.02	0.4	0.4	0.83	13	CHO	C15H6O6
	272.129	1.188	0.188	0.41	8	CHON	C16H19NO3		275.059	0.833	0.667	0.5	8	CHO	C12H10O8
	272.15	1.769	0.385	0	3	CHON	C13H23NO5		275.077	0.625	0.312	0.7	12	CHO	C16H10O5
	272.162	1.917	0.333	0	3	CHON	C12H23N3O4		275.093	1.077	0.538	0.37	7	CHO	C13H14O7
	273.004	0.462	0.538	0.79	11	CHO	C13H6O7		275.096	1.8	0.7	0	2	CHOS	C10H18O7S
	273.04	0.714	0.429	0.64	10	CHO	C14H10O6		275.114	0.824	0.235	0.6	11	CHO	C17H14O4
	273.109	1.636	0.545	0	4	CHON	C11H18N2O6		275.129	1.286	0.429	0.27	6	CHO	C14H18O6
	274.072	0.929	0.357	0.52	9	CHON	C14H13NO5		275.15	2	0.545	0	1	CHOS	C11H22O6S
	274.108	1.133	0.267	0.42	8	CHON	C15H17NO4		275.186	1.765	0.176	0.1	3	CHO	C17H30O3
	275.02	0.615	0.538	0.68	10	CHO	C13H8O7		277.035	0.727	0.818	0.54	8	CHO	C11H8O9
	275.056	0.857	0.429	0.55	9	CHO	C14H12O6		277.051	0.533	0.4	0.75	12	CHO	C15H8O6
	275.059	1.455	0.545	0	4	CHOS	C11H16O6S		277.069	0.75	0.312	0.63	11	CHO	C16H12O5
	275.093	1.067	0.333	0.44	8	CHO	C15H16O5		277.075	1.231	0.385	0.26	6	CHOS	C13H16O5S
	275.104	1.143	0.286	0.4	8	CHON	C14H16N2O4		277.093	0.941	0.118	0.53	10	CHOS	C17H16O2S
	275.114	1.667	0.583	0	3	CHO	C12H20O7		277.108	1.231	0.538	0.26	6	CHO	C13H16O7
	275.186	2	0.357	0	1	CHO	C14H28O5		277.111	2	0.7	0	1	CHOS	C10H20O7S
	276.124	1.267	0.267	0.33	7	CHON	C15H19NO4		277.129	1.429	0.286	0.18	5	CHOS	C14H20O4S
	276.16	1.438	0.188	0.26	6	CHON	C16H23NO3		279.015	1.111	0.167	0.45	9	CHO	C18H20O3
	277.035	0.769	0.538	0.58	9	CHO	C13H10O7		279.03	1.6	0.333	0.12	4	CHO	C15H24O5
	277.072	1	0.429	0.45	8	CHO	C14H14O6		279.051	0.429	0.5	0.81	12	CHO	C14H6O7
	277.075	1.636	0.545	0	3	CHOS	C11H18O6S		279.054	0.667	0.4	0.67	11	CHO	C15H10O6
	277.083	1.077	0.385	0.41	8	CHON	C13H14N2O5		279.066	1.167	0.667	0.25	6	CHO	C12H14O8
	277.111	1.833	0.417	0	2	CHOS	C12H22O5S		279.085	1.385	0.385	0.16	5	CHOS	C13H18O5S
	277.119	1.286	0.286	0.3	7	CHON	C14H18N2O4		279.087	1.385	0.538	0.16	5	CHO	C13H18O7
	277.129	1.833	0.583	0	2	CHO	C12H22O7		279.091	1.571	0.429	0.09	4	CHO	C14H22O6
	277.156	1.467	0.2	0.22	6	CHON	C15H22N2O3		279.121	2	0.176	0	1	CHO	C17H34O3
	277.166	2	0.462	0	1	CHO	C13H26O6		279.124	0.571	0.5	0.71	11	CHO	C14H8O7
	278.067	1	0.462	0.44	8	CHON	C13H13NO6		279.127	0.8	0.4	0.58	10	CHO	C15H12O6
	278.082	0.765	0.176	0.66	12	CHON	C17H13NO3		280.119	1.333	0.5	0.12	5	CHOS	C12H16O6S
	278.103	1.214	0.357	0.33	7	CHON	C14H17NO5		281.009	1.333	0.667	0.12	5	CHO	C12H16O8
	278.115	1.308	0.308	0.25	7	CHON	C13H17N3O4		281.03	1	0.312	0.48	9	CHO	C16H16O5
	278.14	1.4	0.267	0.25	6	CHON	C15H21NO4		281.046	1.538	0.538	0.05	4	CHO	C13H20O7
	278.176	1.562	0.188	0.19	5	CHON	C16H25NO3		281.067	1.176	0.235	0.4	8	CHO	C17H20O4
	279.015	0.667	0.667	0.62	9	CHO	C12H8O8		281.07	1.333	0.167	0.33	7	CHO	C18H24O3
	279.022	0.562	0.188	0.78	13	CHOP	C16H9O3P		281.082	0.611	0.167	0.74	14	CHON	C18H11NO3
	279.051	0.923	0.538	0.47	8	CHO	C13H12O7		281.101	0.714	0.5	0.62	10	CHO	C14H10O7
	279.066	0.706	0.235	0.67	12	CHO	C17H12O4		281.103	0.933	0.4	0.5	9	CHO	C15H14O6
	279.087	1.143	0.429	0.36	7	CHO	C14H16O6		281.106	1.5	0.5	0	4	CHOS	C12H18O6S
	279.091	1.818	0.545	0	2	CHOS	C11H20O6S		281.143	1.5	0.667	0	4	CHO	C12H18O8
	279.099	1.231	0.385	0.29	7	CHON	C13H16N2O5		281.212	1.125	0.312	0.41	8	CHO	C16H18O5
	279.124	1.333	0.333	0.28	6	CHO	C15H20O5		283.01	1.692	0.385	0	3	CHOS	C13H22O5S
	279.127	2	0.417	0	1	CHOS	C12H24O5S		283.025	1.692	0.538	0	3	CHO	C13H22O7
	279.135	1.429	0.286	0.2	6	CHON	C14H20N2O4		283.061	1.857	0.429	0	2	CHO	C14H26O6
	279.197	1.647	0.176	0.16	4	CHO	C17H28O3		283.065	2	0.333	0	1	CHO	C15H30O5
	280.083	1.154	0.462	0.33	7	CHON	C13H15NO6		283.08	0.615	0.615	0.67	10	CHO	C13H8O8
	280.119	1.357	0.357	0.24	6	CHON	C14H19NO5		283.082	1.455	0.636	0	4	CHOS	C11H16O7S
	280.155	1.533	0.267	0.17	5	CHON	C15H23NO4		283.086	1.067	0.4	0.42	8	CHO	C15H16O6
	281.009	0.4	0.4	0.83	13	CHO	C15H6O6		283.101	1.667	0.5	0	3	CHOS	C12H20O6S
	281.03	0.833	0.667	0.5	8	CHO	C12H10O8		283.134	1.667	0.667	0	3	CHO	C12H20O8
	281.046	0.625	0.312	0.7	12	CHO	C16H10O5		283.141	1.846	0.385	0	2	CHOS	C13H24O5S
	281.067	1.077	0.538	0.37	7	CHO	C13H14O7		283.155	1.846	0.538	0	2	CHO	C13H24O7
	281.07	1.8	0.7	0	2	CHOS	C10H18O7S		285.004	2	0.286	0	1	CHOS	C14H28O4S
	281.085	1.286	0.286	0.27	6	CHOS	C14H18O4S		285.04	1.684	0.105	0.17	4	CHO	C19H32O2
	281.103	1.286	0.429	0.27	6	CHO	C14H18O6		285.062	0.769	0.615	0.56	9	CHO	C13H10O8
	281.106	2	0.545	0	1	CHOS	C11H22O6S		285.08	0.588	0.294	0.72	13	CHO	C17H10O5
	281.114	1.385	0.385	0.18	6	CHON	C13H18N2O5		285.098	1.636	0.636	0	3	CHOS	C11H18O7S
	281.176	1.625	0.25	0.14	4	CHO	C16H26O4		285.134	1.2	0.4	0.33	7	CHO	C15H18O6
	282.098	1.308	0.462	0.22	6	CHON	C13H17NO6		285.243	1.833	0.5	0	2	CHOS	C12H22O6S
	282.135	1.5	0.357	0.14	5	CHON	C14H21NO5		287.02	1.833	0.667	0	2	CHO	C12H22O8
	282.146	1.615	0.308	0	5	CHON	C13H21N3O4		287.056	1.375	0.312	0.26	6	CHO	C16H22O5
	283.025	0.533	0.4	0.75	12	CHO	C15H8O6		287.06	2	0.385	0	1	CHOS	C13H26O5S
	283.061	0.75	0.312	0.63	11	CHO	C16H12O5		287.077	0.5	0.375	0.77	13	CHO	C16H8O6
	283.065	1.231	0.385	0.26	6	CHOS	C13H16O5S		287.093	0.923	0.615	0.44	8	CHO	C13H12O8
	283.082	1.231	0.538	0.26	6	CHO	C13H16O7		287.114	0.706	0.294	0.66	12	CHO	C17H12O5
	283.101	1.429	0.286	0.18	5	CHOS	C14H20O4S		287.129	0.889	0.111	0.56	11	CHOS	C18H16O2S
	283.119	1.429	0.429	0.18	5	CHO	C14H20O6		287.165	1.143	0.5	0.33	7	CHO	C14H16O7
	283.13	1.538	0.385	0.06	5	CHON	C13H20N2O5		288.067	1.818	0.636	0	2	CHOS	C11H20O7S
	283.134	1.111	0.167	0.45	9	CHO	C18H20O3		289.035	1.333	0.4	0.25	6	CHO	C15H20O6
	284.114	1.462	0.462	0.11	5	CHON	C13H19NO6		289.072	2	0.5	0	1	CHOS	C12H24O6S
	284.125	1.583	0.417	0	5	CHON	C12H19N3O5		289.075	0.625	0.375	0.69	12	CHO	C16H10O6
	284.15	1.643	0.357	0.05	4	CHON	C14H23NO5		289.093	1.077	0.615	0.33	7	CHO	C13H14O8
	284.162	1.769	0.308	0	4	CHON	C13H23N3O4		289.106	0.824	0.294	0.59	11	CHO	C17H14O5
	285.004	0.429	0.5	0.81	12	CHO	C14H6O7		289.108	1.286	0.357	0.24	6	CHOS	C14H18O5S
	285.04	0.667	0.4	0.67	11	CHO	C15H10O6		289.112	1	0.111	0.5	10	CHOS	C18H18O2S
	285.062	1.167	0.667	0.25	6	CHO	C12H14O8		289.129	1.286	0.5	0.24	6	CHO	C14H18O7
	285.098	1.385	0.538	0.16	5	CHO	C13H18O7		289.166	2	0.636	0	1	CHOS	C11H22O7S
	285.109	1.5	0.5	0	5	CHON	C12H18N2O6		289.202	1	0.222	0.5	10	CHO	C18H18O4
	285.117	1.571	0.286	0.09	4	CHOS	C14H22O4S		291.015	1.467	0.4	0.17	5	CHO	C15H22O6
	285.134	1.571	0.429	0.09	4	CHO	C14H22O6		291.054	1.615	0.385	0	5	CHON	C13H21N3O5
	285.146	1.692	0.385	0	4	CHON	C13H22N2O5		291.085	0.533	0.467	0.74	12	CHO	C15H8O7
	285.171	1.733	0.333	0.04	3	CHO	C15H26O5		291.087	0.75	0.375	0.62	11	CHO	C16H12O6
	286.13	1.615	0.462	0	4	CHON	C13H21NO6		291.091	1.231	0.462	0.22	6	CHOS	C13H16O6S
	286.141	1.75	0.417	0	4	CHON	C12H21N3O5		291.109	1.231	0.615	0.22	6	CHO	C13H16O8
	286.166	1.786	0.357	0	3	CHON	C14H25NO5		291.121	1.429	0.357	0.14	5	CHOS	C14H20O5S
	286.177	1.923	0.308	0	3	CHON	C13H25N3O4		291.127	1.429	0.5	0.14	5	CHO	C14H20O7
	287.02	0.571	0.5	0.71	11	CHO	C14H8O7		291.145	1.111	0.222	0.44	9	CHO	C18H20O4
	287.056	0.8	0.4	0.58	10	CHO	C15H12O6		291.164	0.667	0.467	0.65	11	CHO	C15H10O7
	287.077	1.333	0.667	0.12	5	CHO	C12H16O8		291.233	1.167	0.583	0.2	6	CHOS	C12H14O7S
	287.096	1.538	0.385	0.05	4	CHOS	C13H20O5S		293.03	0.875	0.375	0.54	10	CHO	C16H14O6
	287.104	1.067	0.267	0.45	9	CHON	C15H16N2O4		293.046	1.385	0.462	0.11	5	CHOS	C13H18O6S
	287.114	1.538	0.538	0.05	4	CHO	C13H20O7		293.07	1.385	0.615	0.11	5	CHO	C13H18O8
	287.125	1.667	0.5	0	4	CHON	C12H20N2O6		293.101	1.059	0.294	0.45	9	CHO	C17H18O5
	287.15	1.714	0.429	0	3	CHO	C14H24O6		293.103	1.571	0.5	0.05	4	CHO	C14H22O7
	287.186	1.867	0.333	0	2	CHO	C15H28O5		293.106	1.222	0.222	0.38	8	CHO	C18H22O4
	288.067	0.611	0.167	0.74	14	CHON	C18H11NO3		293.124	1.733	0.4	0	3	CHO	C15H26O6
	288.157	1.917	0.417	0	3	CHON	C12H23N3O5		293.139	0.571	0.571	0.7	11	CHO	C14H8O8
	289.035	0.714	0.5	0.62	10	CHO	C14H10O7		293.143	0.8	0.467	0.57	10	CHO	C15H12O7
	289.075	1.5	0.5	0	4	CHOS	C12H18O6S		295.025	1.333	0.583	0.07	5	CHOS	C12H16O7S
	289.093	1.5	0.667	0	4	CHO	C12H18O8		295.046	1	0.375	0.46	9	CHO	C16H16O6
	289.112	1.692	0.385	0	3	CHOS	C13H22O5S		295.061	1.538	0.462	0	4	CHOS	C13H20O6S
	289.129	1.692	0.538	0	3	CHO	C13H22O7		295.08	1.176	0.294	0.38	8	CHO	C17H20O5
	289.166	1.857	0.429	0	2	CHO	C14H26O6		295.082	1.714	0.357	0	3	CHOS	C14H24O5S
	289.202	2	0.333	0	1	CHO	C15H30O5		295.086	1.714	0.5	0	3	CHO	C14H24O7
	290.067	0.929	0.429	0.5	9	CHON	C14H13NO6		295.116	1.333	0.222	0.31	7	CHO	C18H24O4
	290.14	1.312	0.25	0.31	7	CHON	C16H21NO4		295.119	1.867	0.4	0	2	CHO	C15H28O6
	291.015	0.615	0.615	0.67	10	CHO	C13H8O8		295.122	2	0.312	0	1	CHO	C16H32O5
	291.054	1.455	0.636	0	4	CHOS	C11H16O7S		297.04	0.714	0.571	0.6	10	CHO	C14H10O8
	291.087	1.067	0.4	0.42	8	CHO	C15H16O6		297.062	0.556	0.278	0.74	14	CHO	C18H10O5
	291.091	1.667	0.5	0	3	CHOS	C12H20O6S		297.077	0.933	0.467	0.48	9	CHO	C15H14O7
	291.099	1.143	0.357	0.37	8	CHON	C14H16N2O5		297.08	1.5	0.583	0	4	CHOS	C12H18O7S
	291.109	1.667	0.667	0	3	CHO	C12H20O8		297.096	1.5	0.75	0	4	CHO	C12H18O9
	291.127	1.846	0.385	0	2	CHOS	C13H24O5S		297.098	1.125	0.375	0.38	8	CHO	C16H18O6
	291.145	1.846	0.538	0	2	CHO	C13H24O7		297.101	1.692	0.462	0	3	CHOS	C13H22O6S
	291.181	2	0.429	0	1	CHO	C14H28O6		297.113	1.692	0.615	0	3	CHO	C13H22O8
	292.083	1.071	0.429	0.4	8	CHON	C14H15NO6		297.134	1.294	0.294	0.31	7	CHO	C17H22O5
	292.119	1.267	0.333	0.3	7	CHON	C15H19NO5		297.157	1.857	0.5	0	2	CHO	C14H26O7
	292.13	1.357	0.286	0.22	7	CHON	C14H19N3O4		298.141	2	0.267	0	1	CHOS	C15H30O4S
	292.155	1.438	0.25	0.23	6	CHON	C16H23NO4		299.02	2	0.4	0	1	CHO	C15H30O6
	293.03	0.769	0.615	0.56	9	CHO	C13H10O8		299.056	1.312	0.312	0.28	7	CHON	C16H21NO5
	293.046	0.588	0.294	0.72	13	CHO	C17H10O5		299.059	0.471	0.353	0.79	14	CHO	C17H8O6
	293.07	1.636	0.636	0	3	CHOS	C11H18O7S		299.077	0.857	0.571	0.5	9	CHO	C14H12O8
	293.082	0.778	0.222	0.62	12	CHO	C18H14O4		299.096	1.067	0.333	0.39	8	CHOS	C15H16O5S
	293.103	1.2	0.4	0.33	7	CHO	C15H18O6		299.114	1.667	0.583	0	3	CHOS	C12H20O7S
	293.106	1.833	0.5	0	2	CHOS	C12H22O6S		299.129	1.25	0.375	0.31	7	CHO	C16H20O6
	293.114	1.286	0.357	0.26	7	CHON	C14H18N2O5		301.035	1.846	0.462	0	2	CHOS	C13H24O6S
	293.143	2	0.385	0	1	CHOS	C13H26O5S		301.039	1.846	0.615	0	2	CHO	C13H24O8
	293.151	1.467	0.267	0.18	6	CHON	C15H22N2O4		301.069	2	0.357	0	1	CHOS	C14H28O5S
	293.249	1.789	0.105	0.11	3	CHO	C19H34O2		301.072	1.267	0.4	0.27	7	CHON	C15H19NO6
	294.098	1.214	0.429	0.3	7	CHON	C14H17NO6		301.075	0.769	0.692	0.53	9	CHO	C13H10O9
	294.135	1.4	0.333	0.22	6	CHON	C15H21NO5		301.093	0.588	0.353	0.71	13	CHO	C17H10O6
	294.171	1.562	0.25	0.15	5	CHON	C16H25NO4		301.108	1	0.571	0.4	8	CHO	C14H14O8
	295.025	0.5	0.375	0.77	13	CHO	C16H8O6		301.129	1.636	0.727	0	3	CHOS	C11H18O8S
	295.046	0.923	0.615	0.44	8	CHO	C13H12O8		301.145	0.778	0.278	0.61	12	CHO	C18H14O5
	295.061	0.706	0.294	0.66	12	CHO	C17H12O5		301.166	0.947	0.105	0.53	11	CHOS	C19H18O2S
	295.082	1.143	0.5	0.33	7	CHO	C14H16O7		303.015	1.2	0.467	0.3	7	CHO	C15H18O7
	295.086	1.818	0.636	0	2	CHOS	C11H20O7S		303.051	1.833	0.583	0	2	CHOS	C12H22O7S
	295.098	0.889	0.222	0.56	11	CHO	C18H16O4		303.054	0.947	0.211	0.53	11	CHO	C19H18O4
	295.101	1.333	0.267	0.25	6	CHOS	C15H20O4S		303.087	1.375	0.375	0.23	6	CHO	C16H22O6
	295.119	1.333	0.4	0.25	6	CHO	C15H20O6		303.091	2	0.462	0	1	CHOS	C13H26O6S
	295.122	2	0.5	0	1	CHOS	C12H24O6S		303.124	1.4	0.4	0.18	6	CHON	C15H21NO6
	295.13	1.429	0.357	0.16	6	CHON	C14H20N2O5		303.127	1.562	0.312	0.12	5	CHON	C16H25NO5
	295.134	1.053	0.158	0.49	10	CHO	C19H20O3		303.145	0.5	0.438	0.76	13	CHO	C16H8O7
	296.114	1.357	0.429	0.2	6	CHON	C14H19NO6		303.16	0.923	0.692	0.41	8	CHO	C13H12O9
	296.125	1.462	0.385	0.07	6	CHON	C13H19N3O5		303.181	0.706	0.353	0.64	12	CHO	C17H12O6
	296.15	1.533	0.333	0.13	5	CHON	C15H23NO5		303.218	1.143	0.571	0.3	7	CHO	C14H16O8
	296.162	1.643	0.286	0	5	CHON	C14H23N3O4		305.03	1.818	0.727	0	2	CHOS	C11H20O8S
	297.004	0.4	0.467	0.83	13	CHO	C15H6O7		305.046	1.053	0.105	0.47	10	CHOS	C19H20O2S
	297.04	0.625	0.375	0.69	12	CHO	C16H10O6		305.067	1.333	0.467	0.22	6	CHO	C15H20O7
	297.062	1.077	0.615	0.33	7	CHO	C13H14O8		305.07	2	0.583	0	1	CHOS	C12H24O7S
	297.077	0.824	0.294	0.59	11	CHO	C17H14O5		305.088	1.5	0.375	0.15	5	CHO	C16H24O6
	297.08	1.286	0.357	0.24	6	CHOS	C14H18O5S		305.101	1.643	0.357	0	5	CHON	C14H23N3O5
	297.098	1.286	0.5	0.24	6	CHO	C14H18O7		305.103	1.077	0.692	0.29	7	CHO	C13H14O9
	297.101	2	0.636	0	1	CHOS	C11H22O7S		305.106	0.824	0.353	0.57	11	CHO	C17H14O6
	297.113	1	0.222	0.5	10	CHO	C18H18O4		305.124	1.286	0.571	0.2	6	CHO	C14H18O8
	297.117	1.467	0.267	0.17	5	CHOS	C15H22O4S		305.139	2	0.727	0	1	CHOS	C11H22O8S
	297.134	1.467	0.4	0.17	5	CHO	C15H22O6		305.161	1	0.278	0.48	10	CHO	C18H18O5
	297.146	1.571	0.357	0.05	5	CHON	C14H22N2O5		305.179	1.467	0.333	0.13	5	CHOS	C15H22O5S
	298.036	0.6	0.4	0.73	12	CHON	C15H9NO6		305.197	1.467	0.467	0.13	5	CHO	C15H22O7
	298.13	1.5	0.429	0.1	5	CHON	C14H21NO6		306.135	1.615	0.462	0	5	CHON	C13H21N3O6
	298.141	1.615	0.385	0	5	CHON	C13H21N3O5		307.025	1.786	0.357	0	4	CHON	C14H25N3O5
	298.166	1.667	0.333	0.04	4	CHON	C15H25NO5		307.046	2.062	0.188	0	2	CHON	C16H33N3O3
	298.177	1.786	0.286	0	4	CHON	C14H25N3O4		307.065	0.533	0.533	0.73	12	CHO	C15H8O8
	299.02	0.533	0.467	0.74	12	CHO	C15H8O7		307.086	0.75	0.438	0.6	11	CHO	C16H12O7
	299.056	0.75	0.375	0.62	11	CHO	C16H12O6		307.119	1.231	0.538	0.18	6	CHOS	C13H16O7S
	299.059	1.231	0.462	0.22	6	CHOS	C13H16O6S		307.122	1.231	0.692	0.18	6	CHO	C13H16O9
	299.071	0.6	0.15	0.73	15	CHO	C20H12O3		307.14	0.941	0.353	0.5	10	CHO	C17H16O6
	299.077	1.231	0.615	0.22	6	CHO	C13H16O8		307.158	1.429	0.429	0.1	5	CHOS	C14H20O6S
	299.096	1.429	0.357	0.14	5	CHOS	C14H20O5S		308.114	1.111	0.278	0.42	9	CHO	C18H20O5
	299.114	1.429	0.5	0.14	5	CHO	C14H20O7		309.025	1.6	0.333	0.04	4	CHOS	C15H24O5S
	299.125	1.538	0.462	0	5	CHON	C13H20N2O6		309.04	1.6	0.467	0.04	4	CHO	C15H24O7
	299.129	1.111	0.222	0.44	9	CHO	C18H20O4		309.062	1.75	0.375	0	3	CHO	C16H28O6
	299.161	1.714	0.357	0	4	CHON	C14H24N2O5		309.065	0.667	0.533	0.64	11	CHO	C15H10O8
	300.051	0.733	0.4	0.64	11	CHON	C15H11NO6		309.077	0.875	0.438	0.52	10	CHO	C16H14O7
	300.12	1.583	0.5	0	5	CHON	C12H19N3O6		309.096	1.385	0.538	0.06	5	CHOS	C13H18O7S
	300.145	1.643	0.429	0	4	CHON	C14H23NO6		309.098	1.385	0.692	0.06	5	CHO	C13H18O9
	300.157	1.769	0.385	0	4	CHON	C13H23N3O5		309.101	1.059	0.353	0.43	9	CHO	C17H18O6
	300.182	1.8	0.333	0	3	CHON	C15H27NO5		309.113	1.571	0.429	0	4	CHOS	C14H22O6S
	300.193	1.929	0.286	0	3	CHON	C14H27N3O4		309.132	1.571	0.571	0	4	CHO	C14H22O8
	300.999	0.429	0.571	0.8	12	CHO	C14H6O8		309.134	1.222	0.278	0.35	8	CHO	C18H22O5
	301.035	0.667	0.467	0.65	11	CHO	C15H10O7		309.138	1.733	0.467	0	3	CHO	C15H26O7
	301.039	1.167	0.583	0.2	6	CHOS	C12H14O7S		310.13	1.875	0.375	0	2	CHO	C16H30O6
	301.075	1.385	0.462	0.11	5	CHOS	C13H18O6S		310.166	2	0.294	0	1	CHO	C17H34O5
	301.083	0.933	0.333	0.52	10	CHON	C15H14N2O5		311.02	0.8	0.533	0.55	10	CHO	C15H12O8
	301.112	1.571	0.357	0.05	4	CHOS	C14H22O5S		311.041	1	0.438	0.44	9	CHO	C16H16O7
	301.119	1.125	0.25	0.42	9	CHON	C16H18N2O4		311.056	1.538	0.538	0	4	CHOS	C13H20O7S
	301.129	1.571	0.5	0.05	4	CHO	C14H22O7		311.077	1.538	0.692	0	4	CHO	C13H20O9
	301.14	1.692	0.462	0	4	CHON	C13H22N2O6		311.081	1.176	0.353	0.36	8	CHO	C17H20O6
	301.166	1.733	0.4	0	3	CHO	C15H26O6		311.111	1.714	0.429	0	3	CHOS	C14H24O6S
	302.103	1.062	0.312	0.44	9	CHON	C16H17NO5		311.114	1.714	0.571	0	3	CHO	C14H24O8
	302.136	1.75	0.5	0	4	CHON	C12H21N3O6		311.117	1.333	0.278	0.29	7	CHO	C18H24O5
	302.14	1.235	0.235	0.36	8	CHON	C17H21NO4		311.15	1.867	0.333	0	2	CHOS	C15H28O5S
	302.172	1.923	0.385	0	3	CHON	C13H25N3O5		312.157	1.867	0.467	0	2	CHO	C15H28O7
	303.015	0.571	0.571	0.7	11	CHO	C14H8O8		313.057	2	0.25	0	1	CHOS	C16H32O4S
	303.051	0.8	0.467	0.57	10	CHO	C15H12O7		313.072	2	0.375	0	1	CHO	C16H32O6
	303.087	1	0.375	0.46	9	CHO	C16H16O6		313.093	0.714	0.643	0.58	10	CHO	C14H10O9
	303.091	1.538	0.462	0	4	CHOS	C13H20O6S		313.096	0.556	0.333	0.73	14	CHO	C18H10O6
	303.099	1.067	0.333	0.43	9	CHON	C15H16N2O5		313.106	0.933	0.533	0.45	9	CHO	C15H14O8
	303.109	1.538	0.615	0	4	CHO	C13H20O8		313.108	0.9	0.1	0.56	12	CHOS	C20H18O2S
	303.145	1.714	0.5	0	3	CHO	C14H24O7		313.112	1.125	0.438	0.36	8	CHO	C16H18O7
	303.181	1.867	0.4	0	2	CHO	C15H28O6		313.129	1.692	0.538	0	3	CHOS	C13H22O7S
	303.218	2	0.312	0	1	CHO	C16H32O5		313.152	1.294	0.353	0.29	7	CHO	C17H22O6
	304.155	1.353	0.235	0.29	7	CHON	C17H23NO4		314.136	1.857	0.429	0	2	CHOS	C14H26O6S
	305.03	0.714	0.571	0.6	10	CHO	C14H10O8		314.172	1.857	0.571	0	2	CHO	C14H26O8
	305.046	0.556	0.278	0.74	14	CHO	C18H10O5		314.245	1.444	0.278	0.23	6	CHO	C18H26O5
	305.067	0.933	0.467	0.48	9	CHO	C15H14O7		315.015	2	0.333	0	1	CHOS	C15H30O5S
	305.07	1.5	0.583	0	4	CHOS	C12H18O7S		315.051	0.471	0.412	0.78	14	CHO	C17H8O7
	305.103	1.125	0.375	0.38	8	CHO	C16H18O6		315.054	0.857	0.643	0.47	9	CHO	C14H12O9
	305.106	1.692	0.462	0	3	CHOS	C13H22O6S		315.072	0.667	0.333	0.67	13	CHO	C18H12O6
	305.114	1.2	0.333	0.33	8	CHON	C15H18N2O5		315.087	0.842	0.158	0.58	12	CHOS	C19H16O3S
	305.124	1.692	0.615	0	3	CHO	C13H22O8		315.091	1.667	0.667	0	3	CHOS	C12H20O8S
	305.143	1.857	0.357	0	2	CHOS	C14H26O5S		315.124	1.667	0.833	0	3	CHO	C12H20O10
	305.161	1.857	0.5	0	2	CHO	C14H26O7		315.127	1	0.1	0.5	11	CHOS	C20H20O2S
	305.197	2	0.4	0	1	CHO	C15H30O6		315.145	1.25	0.438	0.28	7	CHO	C16H20O7
	306.077	0.722	0.222	0.67	13	CHON	C18H13NO4		315.181	1.846	0.538	0	2	CHOS	C13H24O7S
	306.098	1.133	0.4	0.36	8	CHON	C15H17NO6		317.03	1.412	0.353	0.21	6	CHO	C17H24O6
	306.135	1.312	0.312	0.28	7	CHON	C16H21NO5		317.067	2	0.429	0	1	CHOS	C14H28O6S
	306.171	1.471	0.235	0.21	6	CHON	C17H25NO4		317.07	1.8	0.15	0.08	3	CHO	C20H36O3
	307.025	0.471	0.353	0.79	14	CHO	C17H8O6		317.088	1.357	0.429	0.12	7	CHON	C14H19N3O6
	307.046	0.857	0.571	0.5	9	CHO	C14H12O8		317.101	0.588	0.412	0.7	13	CHO	C17H10O7
	307.061	0.667	0.278	0.68	13	CHO	C18H12O5		317.103	1	0.643	0.37	8	CHO	C14H14O9
	307.086	1.667	0.583	0	3	CHOS	C12H20O7S		317.106	0.778	0.333	0.6	12	CHO	C18H14O6
	307.094	1.143	0.429	0.33	8	CHON	C14H16N2O6		317.124	1.2	0.533	0.27	7	CHO	C15H18O8
	307.101	1.25	0.25	0.31	7	CHOS	C16H20O4S		317.14	1.833	0.667	0	2	CHOS	C12H22O8S
	307.119	1.25	0.375	0.31	7	CHO	C16H20O6		317.161	0.947	0.263	0.52	11	CHO	C19H18O5
	307.122	1.846	0.462	0	2	CHOS	C13H24O6S		317.197	1.375	0.312	0.2	6	CHOS	C16H22O5S
	307.13	1.333	0.333	0.24	7	CHON	C15H20N2O5		317.233	1.1	0.1	0.44	10	CHOS	C20H22O2S
	307.14	1.846	0.615	0	2	CHO	C13H24O8		319.046	2	0.538	0	1	CHOS	C13H26O7S
	307.158	2	0.357	0	1	CHOS	C14H28O5S		319.082	1.1	0.2	0.44	10	CHO	C20H22O4
	308.056	0.647	0.294	0.7	13	CHON	C17H11NO5		319.086	1.529	0.235	0.14	5	CHOS	C17H26O4S
	308.114	1.267	0.4	0.27	7	CHON	C15H19NO6		319.103	1.529	0.353	0.14	5	CHO	C17H26O6
	308.125	1.357	0.357	0.18	7	CHON	C14H19N3O5		319.116	1.562	0.375	0.08	5	CHON	C16H25NO6
	308.15	1.438	0.312	0.2	6	CHON	C16H23NO5		319.119	1.667	0.333	0	5	CHON	C15H25N3O5
	308.161	1.533	0.267	0.1	6	CHON	C15H23N3O4		319.122	0.5	0.5	0.75	13	CHO	C16H8O8
	308.187	1.588	0.235	0.14	5	CHON	C17H27NO4		319.14	0.706	0.412	0.63	12	CHO	C17H12O7
	309.025	0.769	0.692	0.53	9	CHO	C13H10O9		319.155	1.143	0.643	0.26	7	CHO	C14H16O9
	309.04	0.588	0.353	0.71	13	CHO	C17H10O6		319.158	0.889	0.333	0.53	11	CHO	C18H16O6
	309.065	1.636	0.727	0	3	CHOS	C11H18O8S		319.176	1.333	0.533	0.18	6	CHO	C15H20O8
	309.077	0.778	0.278	0.61	12	CHO	C18H14O5		319.195	1.053	0.263	0.45	10	CHO	C19H20O5
	309.098	1.2	0.467	0.3	7	CHO	C15H18O7		319.213	1.5	0.312	0.12	5	CHOS	C16H24O5S
	309.101	1.833	0.583	0	2	CHOS	C12H22O7S		321.025	1.5	0.438	0.12	5	CHO	C16H24O7
	309.134	1.375	0.375	0.23	6	CHO	C16H22O6		321.041	1.2	0.2	0.39	9	CHO	C20H24O4
	309.138	2	0.462	0	1	CHOS	C13H26O6S		321.062	1.333	0.143	0.33	8	CHO	C21H28O3
	309.146	1.467	0.333	0.14	6	CHON	C15H22N2O5		321.096	0.625	0.5	0.67	12	CHO	C16H10O8
	310.072	0.765	0.294	0.63	12	CHON	C17H13NO5		321.098	0.824	0.412	0.56	11	CHO	C17H14O7
	310.13	1.4	0.4	0.18	6	CHON	C15H21NO6		321.101	1.286	0.5	0.16	6	CHOS	C14H18O7S
	310.141	1.5	0.357	0.06	6	CHON	C14H21N3O5		321.132	1.286	0.643	0.16	6	CHO	C14H18O9
	310.166	1.562	0.312	0.12	5	CHON	C16H25NO5		321.134	1.467	0.4	0.09	5	CHOS	C15H22O6S
	310.202	1.706	0.235	0.07	4	CHON	C17H29NO4		321.138	1.467	0.533	0.09	5	CHO	C15H22O8
	311.02	0.5	0.438	0.76	13	CHO	C16H8O7		321.156	1.625	0.312	0.04	4	CHOS	C16H26O5S
	311.056	0.706	0.353	0.64	12	CHO	C17H12O6		321.168	1.625	0.438	0.04	4	CHO	C16H26O7
	311.059	1.143	0.429	0.3	7	CHOS	C14H16O6S		321.171	1.765	0.353	0	3	CHO	C17H30O6
	311.077	1.143	0.571	0.3	7	CHO	C14H16O8		321.174	0.533	0.6	0.71	12	CHO	C15H8O9
	311.096	1.333	0.333	0.22	6	CHOS	C15H20O5S		323.02	0.75	0.5	0.58	11	CHO	C16H12O8
	311.114	1.333	0.467	0.22	6	CHO	C15H20O7		323.041	0.941	0.412	0.48	10	CHO	C17H16O7
	311.117	2	0.583	0	1	CHOS	C12H24O7S		323.056	1.429	0.643	0.05	5	CHO	C14H20O9
	311.129	1.053	0.211	0.47	10	CHO	C19H20O4		323.075	1.6	0.4	0	4	CHOS	C15H24O6S
	311.161	1.6	0.333	0.05	5	CHON	C15H24N2O5		323.081	1.6	0.533	0	4	CHO	C15H24O8
	312.109	1.357	0.5	0.16	6	CHON	C14H19NO7		323.098	1.263	0.263	0.33	8	CHO	C19H24O5
	312.12	1.462	0.462	0	6	CHON	C13H19N3O6		323.111	1.75	0.312	0	3	CHOS	C16H28O5S
	312.145	1.533	0.4	0.09	5	CHON	C15H23NO6		323.114	1.75	0.438	0	3	CHO	C16H28O7
	312.157	1.643	0.357	0	5	CHON	C14H23N3O5		323.117	1.882	0.353	0	2	CHO	C17H32O6
	312.182	1.688	0.312	0.04	4	CHON	C16H27NO5		323.148	1.524	0.143	0.23	6	CHO	C21H32O3
	312.193	1.8	0.267	0	4	CHON	C15H27N3O4		323.15	0.667	0.6	0.62	11	CHO	C15H10O9
	313.035	0.625	0.438	0.68	12	CHO	C16H10O7		323.153	0.526	0.316	0.75	15	CHO	C19H10O6
	313.075	1.286	0.429	0.2	6	CHOS	C14H18O6S		323.259	0.875	0.5	0.5	10	CHO	C16H14O8
	313.093	1.286	0.571	0.2	6	CHO	C14H18O8		324.12	1.385	0.615	0	5	CHOS	C13H18O8S
	313.108	1	0.278	0.48	10	CHO	C18H18O5		325.035	0.857	0.095	0.58	13	CHOS	C21H18O2S
	313.112	1.467	0.333	0.13	5	CHOS	C15H22O5S		325.057	1.059	0.412	0.41	9	CHO	C17H18O7
	313.129	1.467	0.467	0.13	5	CHO	C15H22O7		325.072	1.571	0.5	0	4	CHOS	C14H22O7S
	313.14	1.571	0.429	0	5	CHON	C14H22N2O6		325.093	1.571	0.643	0	4	CHO	C14H22O9
	314.103	1	0.294	0.48	10	CHON	C17H17NO5		325.096	1.222	0.333	0.33	8	CHO	C18H22O6
	314.115	1.062	0.25	0.45	10	CHON	C16H17N3O4		325.108	1.733	0.4	0	3	CHOS	C15H26O6S
	314.125	1.5	0.5	0.05	5	CHON	C14H21NO7		325.111	1.733	0.533	0	3	CHO	C15H26O8
	314.136	1.615	0.462	0	5	CHON	C13H21N3O6		325.127	1.368	0.263	0.27	7	CHO	C19H26O5
	314.14	1.167	0.222	0.4	9	CHON	C18H21NO4		325.133	1.875	0.312	0	2	CHOS	C16H30O5S
	314.161	1.667	0.4	0	4	CHON	C15H25NO6		325.145	1.875	0.438	0	2	CHO	C16H30O7
	314.172	1.786	0.357	0	4	CHON	C14H25N3O5		325.148	2	0.353	0	1	CHO	C17H34O6
	314.197	1.812	0.312	0	3	CHON	C16H29NO5		325.166	0.444	0.389	0.79	15	CHO	C18H8O7
	314.209	1.933	0.267	0	3	CHON	C15H29N3O4		326.161	0.8	0.6	0.52	10	CHO	C15H12O9
	314.234	1.941	0.235	0	2	CHON	C17H33NO4		326.172	1	0.5	0.42	9	CHO	C16H16O8
	314.245	2.062	0.188	0	2	CHON	C16H33N3O3		327.015	1.538	0.615	0	4	CHOS	C13H20O8S
	315.015	0.533	0.533	0.73	12	CHO	C15H8O8		327.051	0.952	0.095	0.53	12	CHOS	C21H20O2S
	315.051	0.75	0.438	0.6	11	CHO	C16H12O7		327.072	1.176	0.412	0.33	8	CHO	C17H20O7
	315.054	1.231	0.538	0.18	6	CHOS	C13H16O7S		327.087	1.714	0.5	0	3	CHOS	C14H24O7S
	315.072	1.231	0.692	0.18	6	CHO	C13H16O9		327.109	1.714	0.643	0	3	CHO	C14H24O9
	315.091	1.429	0.429	0.1	5	CHOS	C14H20O6S		327.124	1.867	0.4	0	2	CHOS	C15H28O6S
	315.099	1	0.312	0.48	10	CHON	C16H16N2O5		327.127	1.867	0.533	0	2	CHO	C15H28O8
	315.109	1.429	0.571	0.1	5	CHO	C14H20O8		327.145	2	0.312	0	1	CHOS	C16H32O5S
	315.12	1.538	0.538	0	5	CHON	C13H20N2O7		327.16	0.556	0.389	0.72	14	CHO	C18H10O7
	315.124	1.111	0.278	0.42	9	CHO	C18H20O5		327.167	0.933	0.6	0.43	9	CHO	C15H14O9
	315.127	1.6	0.333	0.04	4	CHOS	C15H24O5S		327.197	0.9	0.15	0.54	12	CHOS	C20H18O3S
	315.156	1.714	0.429	0	4	CHON	C14H24N2O6		329.03	1.048	0.095	0.47	11	CHOS	C21H22O2S
	316.083	0.938	0.375	0.5	10	CHON	C16H15NO6		329.067	1.294	0.412	0.26	7	CHO	C17H22O7
	316.119	1.118	0.294	0.41	9	CHON	C17H19NO5		329.07	1.857	0.5	0	2	CHOS	C14H26O7S
	316.14	1.643	0.5	0	4	CHON	C14H23NO7		329.088	1.444	0.333	0.2	6	CHO	C18H26O6
	316.151	1.769	0.462	0	4	CHON	C13H23N3O6		329.106	1.579	0.263	0.15	5	CHO	C19H30O5
	316.155	1.278	0.222	0.33	8	CHON	C18H23NO4		329.124	1.4	0.4	0.11	7	CHON	C15H21N3O6
	316.177	1.8	0.4	0	3	CHON	C15H27NO6		329.143	0.471	0.471	0.77	14	CHO	C17H8O8
	316.188	1.929	0.357	0	3	CHON	C14H27N3O5		329.161	0.667	0.389	0.66	13	CHO	C18H12O7
	317.03	0.667	0.533	0.64	11	CHO	C15H10O8		329.197	1.067	0.6	0.33	8	CHO	C15H16O9
	317.046	0.526	0.263	0.76	15	CHO	C19H10O5		331.01	1.846	0.615	0	2	CHOS	C13H24O8S
	317.067	0.875	0.438	0.52	10	CHO	C16H14O7		331.046	1	0.25	0.49	11	CHO	C20H20O5
	317.07	1.385	0.538	0.06	5	CHOS	C13H18O7S		331.082	1.143	0.095	0.42	10	CHOS	C21H24O2S
	317.088	1.385	0.692	0.06	5	CHO	C13H18O9		331.103	1.412	0.412	0.19	6	CHO	C17H24O7
	317.106	1.571	0.429	0	4	CHOS	C14H22O6S		331.122	2	0.5	0	1	CHOS	C14H28O7S
	317.114	1.125	0.312	0.39	9	CHON	C16H18N2O5		331.14	1.143	0.19	0.42	10	CHO	C21H24O4
	317.124	1.571	0.571	0	4	CHO	C14H22O8		331.155	1.684	0.263	0.09	4	CHO	C19H32O5
	317.143	1.733	0.333	0	3	CHOS	C15H26O5S		331.159	1.8	0.2	0.06	3	CHO	C20H36O4
	318.098	1.062	0.375	0.42	9	CHON	C16H17NO6		331.176	0.588	0.471	0.69	13	CHO	C17H10O8
	318.135	1.235	0.294	0.33	8	CHON	C17H21NO5		331.213	0.778	0.389	0.59	12	CHO	C18H14O7
	318.146	1.312	0.25	0.27	8	CHON	C16H21N3O4		331.228	1.2	0.6	0.24	7	CHO	C15H18O9
	318.171	1.389	0.222	0.27	7	CHON	C18H25NO4		333.025	0.947	0.316	0.5	11	CHO	C19H18O6
	319.01	0.571	0.643	0.68	11	CHO	C14H8O9		333.04	1.375	0.5	0.17	6	CHO	C16H22O8
	319.046	0.8	0.533	0.55	10	CHO	C15H12O8		333.062	2	0.615	0	1	CHOS	C13H26O8S
	319.082	1	0.438	0.44	9	CHO	C16H16O7		333.065	1.1	0.25	0.43	10	CHO	C20H22O5
	319.086	1.538	0.538	0	4	CHOS	C13H20O7S		333.096	1.529	0.294	0.11	5	CHOS	C17H26O5S
	319.094	1.067	0.4	0.4	9	CHON	C15H16N2O6		333.098	1.529	0.412	0.11	5	CHO	C17H26O7
	319.103	1.538	0.692	0	4	CHO	C13H20O9		333.101	1.238	0.19	0.37	9	CHO	C21H26O4
	319.122	1.714	0.429	0	3	CHOS	C14H24O6S		333.119	0.5	0.562	0.74	13	CHO	C16H8O9
	319.13	1.25	0.312	0.3	8	CHON	C16H20N2O5		333.134	0.706	0.471	0.62	12	CHO	C17H12O8
	319.158	1.867	0.333	0	2	CHOS	C15H28O5S		333.138	0.889	0.389	0.52	11	CHO	C18H16O7
	319.166	1.412	0.235	0.23	7	CHON	C17H24N2O4		333.156	1.333	0.467	0.14	6	CHOS	C15H20O7S
	319.176	1.867	0.467	0	2	CHO	C15H28O7		333.168	1.333	0.6	0.14	6	CHO	C15H20O9
	319.213	2	0.375	0	1	CHO	C16H32O6		333.171	1.053	0.316	0.44	10	CHO	C19H20O6
	320.114	1.188	0.375	0.33	8	CHON	C16H19NO6		333.174	1.5	0.375	0.08	5	CHOS	C16H24O6S
	320.15	1.353	0.294	0.26	7	CHON	C17H23NO5		333.192	1.5	0.5	0.08	5	CHO	C16H24O8
	320.162	1.438	0.25	0.18	7	CHON	C16H23N3O4		333.228	1.2	0.25	0.37	9	CHO	C20H24O5
	320.187	1.5	0.222	0.2	6	CHON	C18H27NO4		335.02	1.647	0.294	0.04	4	CHOS	C17H28O5S
	321.025	0.714	0.643	0.58	10	CHO	C14H10O9		335.041	1.647	0.412	0.04	4	CHO	C17H28O7
	321.041	0.556	0.333	0.73	14	CHO	C18H10O6		335.077	1.333	0.19	0.32	8	CHO	C21H28O4
	321.062	0.933	0.533	0.45	9	CHO	C15H14O8		335.081	1.778	0.222	0	3	CHOS	C18H32O4S
	321.065	1.5	0.667	0	4	CHOS	C12H18O8S		335.111	2	0.2	0	1	CHO	C20H40O4
	321.077	0.737	0.263	0.64	13	CHO	C19H14O5		335.114	0.824	0.471	0.54	11	CHO	C17H14O8
	321.101	1.692	0.538	0	3	CHOS	C13H22O7S		335.117	1	0.389	0.45	10	CHO	C18H18O7
	321.109	1.2	0.4	0.3	8	CHON	C15H18N2O6		335.135	1.467	0.6	0.05	5	CHO	C15H22O9
	321.138	1.857	0.429	0	2	CHOS	C14H26O6S		335.148	1.158	0.316	0.38	9	CHO	C19H22O6
	321.146	1.375	0.312	0.22	7	CHON	C16H22N2O5		335.153	1.625	0.375	0	4	CHOS	C16H26O6S
	321.156	1.857	0.571	0	2	CHO	C14H26O8		335.171	1.625	0.5	0	4	CHO	C16H26O8
	321.174	2	0.333	0	1	CHOS	C15H30O5S		335.184	1.765	0.412	0	3	CHO	C17H30O7
	322.072	0.722	0.278	0.66	13	CHON	C18H13NO5		335.19	1.429	0.19	0.26	7	CHO	C21H30O4
	322.093	1.133	0.467	0.33	8	CHON	C15H17NO7		337.035	1.889	0.222	0	2	CHOS	C18H34O4S
	322.13	1.312	0.375	0.25	7	CHON	C16H21NO6		337.057	2	0.263	0	1	CHO	C19H38O5
	322.141	1.4	0.333	0.16	7	CHON	C15H21N3O5		337.091	0.75	0.562	0.57	11	CHO	C16H12O9
	322.166	1.471	0.294	0.19	6	CHON	C17H25NO5		337.127	0.941	0.471	0.46	10	CHO	C17H16O8
	323.02	0.471	0.412	0.78	14	CHO	C17H8O7		337.129	1.111	0.389	0.38	9	CHO	C18H20O7
	323.041	0.857	0.643	0.47	9	CHO	C14H12O9		337.133	1.6	0.467	0	4	CHOS	C15H24O7S
	323.056	0.667	0.333	0.67	13	CHO	C18H12O6		337.163	1.6	0.6	0	4	CHO	C15H24O9
	323.077	1.067	0.533	0.36	8	CHO	C15H16O8		337.166	1.263	0.316	0.31	8	CHO	C19H24O6
	323.081	1.667	0.667	0	3	CHOS	C12H20O8S		337.202	1.75	0.375	0	3	CHOS	C16H28O6S
	323.093	0.842	0.263	0.58	12	CHO	C19H16O5		338.136	1.75	0.5	0	3	CHO	C16H28O8
	323.096	1.25	0.312	0.28	7	CHOS	C16H20O5S		339.015	1.882	0.294	0	2	CHOS	C17H32O5S
	323.114	1.25	0.438	0.28	7	CHO	C16H20O7		339.051	1.882	0.412	0	2	CHO	C17H32O7
	323.125	1.333	0.4	0.2	7	CHON	C15H20N2O6		339.072	1.524	0.19	0.21	6	CHO	C21H32O4
	323.129	1	0.2	0.5	11	CHO	C20H20O4		339.112	0.526	0.368	0.74	15	CHO	C19H10O7
	323.153	2	0.429	0	1	CHOS	C14H28O6S		339.124	0.875	0.562	0.48	10	CHO	C16H14O9
	323.161	1.5	0.312	0.13	6	CHON	C16H24N2O5		339.143	1.059	0.353	0.38	9	CHOS	C17H18O6S
	324.109	1.267	0.467	0.24	7	CHON	C15H19NO7		339.145	1.059	0.471	0.38	9	CHO	C17H18O8
	324.145	1.438	0.375	0.17	6	CHON	C16H23NO6		339.148	1.571	0.571	0	4	CHOS	C14H22O8S
	324.182	1.588	0.294	0.11	5	CHON	C17H27NO5		339.16	1	0.091	0.5	12	CHOS	C22H22O2S
	324.999	0.375	0.5	0.83	14	CHO	C16H6O8		339.218	1.222	0.389	0.31	8	CHO	C18H22O7
	325.035	0.588	0.412	0.7	13	CHO	C17H10O7		339.254	1.733	0.467	0	3	CHOS	C15H26O7S
	325.057	1	0.643	0.37	8	CHO	C14H14O9		341.03	1.733	0.6	0	3	CHO	C15H26O9
	325.072	0.778	0.333	0.6	12	CHO	C18H14O6		341.067	1.875	0.375	0	2	CHOS	C16H30O6S
	325.075	1.2	0.4	0.27	7	CHOS	C15H18O6S		341.088	1.875	0.5	0	2	CHO	C16H30O8
	325.093	1.2	0.533	0.27	7	CHO	C15H18O8		341.103	2	0.294	0	1	CHOS	C17H34O5S
	325.096	1.833	0.667	0	2	CHOS	C12H22O8S		341.124	1.619	0.19	0.16	5	CHO	C21H34O4
	325.111	1.375	0.312	0.2	6	CHOS	C16H22O5S		341.128	1	0.562	0.39	9	CHO	C16H16O9
	325.133	2	0.538	0	1	CHOS	C13H26O7S		341.14	0.952	0.143	0.51	12	CHOS	C21H20O3S
	325.141	1.467	0.4	0.1	6	CHON	C15H22N2O6		341.143	1.176	0.471	0.31	8	CHO	C17H20O8
	325.177	1.625	0.312	0.04	5	CHON	C16H26N2O5		341.161	1.714	0.571	0	3	CHOS	C14H24O8S
	326.125	1.4	0.467	0.14	6	CHON	C15H21NO7		341.176	1.091	0.091	0.45	11	CHOS	C22H24O2S
	326.136	1.5	0.429	0	6	CHON	C14H21N3O6		342.199	1.333	0.389	0.24	7	CHO	C18H24O7
	326.161	1.562	0.375	0.08	5	CHON	C16H25NO6		343.01	1.867	0.467	0	2	CHOS	C15H28O7S
	326.172	1.667	0.333	0	5	CHON	C15H25N3O5		343.046	2	0.375	0	1	CHOS	C16H32O6S
	326.197	1.706	0.294	0.04	4	CHON	C17H29NO5		343.082	1.714	0.19	0.11	4	CHO	C21H36O4
	326.208	1.812	0.25	0	4	CHON	C16H29N3O4		343.086	1.125	0.562	0.3	8	CHO	C16H18O9
	326.234	1.833	0.222	0	3	CHON	C18H33NO4		343.103	1.692	0.692	0	3	CHOS	C13H22O9S
	327.015	0.5	0.5	0.75	13	CHO	C16H8O8		343.119	1.048	0.143	0.46	11	CHOS	C21H22O3S
	327.051	0.706	0.412	0.63	12	CHO	C17H12O7		343.122	1.294	0.471	0.23	7	CHO	C17H22O8
	327.109	1.333	0.533	0.18	6	CHO	C15H20O8		343.14	1.857	0.571	0	2	CHOS	C14H26O8S
	327.12	1.429	0.5	0.06	6	CHON	C14H20N2O7		343.155	1.929	0.571	0	2	CHOP	C14H27O8P
	327.124	1.053	0.263	0.45	10	CHO	C19H20O5		343.159	1.182	0.091	0.4	10	CHOS	C22H26O2S
	327.156	1.6	0.4	0	5	CHON	C15H24N2O6		343.176	1.444	0.389	0.17	6	CHO	C18H26O7
	327.192	1.75	0.312	0	4	CHON	C16H28N2O5		343.191	2	0.467	0	1	CHOS	C15H30O7S
	328.104	1.357	0.571	0.11	6	CHON	C14H19NO8		343.195	1.81	0.19	0.05	3	CHO	C21H38O4
	328.14	1.533	0.467	0.05	5	CHON	C15H23NO7		343.285	0.667	0.444	0.64	13	CHO	C18H12O8
	328.151	1.643	0.429	0	5	CHON	C14H23N3O6		345.062	1.067	0.667	0.3	8	CHO	C15H16O10
	328.177	1.688	0.375	0	4	CHON	C16H27NO6		345.098	0.842	0.368	0.55	12	CHO	C19H16O7
	328.188	1.8	0.333	0	4	CHON	C15H27N3O5		345.119	1.846	0.692	0	2	CHOS	C13H24O9S
	328.213	1.824	0.294	0	3	CHON	C17H31NO5		345.134	1.923	0.692	0	2	CHOP	C13H25O9P
	328.249	1.944	0.222	0	2	CHON	C18H35NO4		345.138	1	0.3	0.47	11	CHO	C20H20O6
	328.994	0.4	0.6	0.81	13	CHO	C15H6O9		345.155	1.412	0.471	0.15	6	CHO	C17H24O8
	329.03	0.625	0.5	0.67	12	CHO	C16H10O8		345.192	1.143	0.238	0.41	10	CHO	C21H24O5
	329.067	0.824	0.412	0.56	11	CHO	C17H14O7		345.207	1.556	0.278	0.1	5	CHOS	C18H28O5S
	329.07	1.286	0.5	0.16	6	CHOS	C14H18O7S		345.21	1.556	0.389	0.1	5	CHO	C18H28O7
	329.106	1.467	0.4	0.09	5	CHOS	C15H22O6S		345.265	1.273	0.182	0.35	9	CHO	C22H28O4
	329.124	1.467	0.533	0.09	5	CHO	C15H22O8		347.041	1.684	0.316	0.06	4	CHO	C19H32O6
	329.135	1.571	0.5	0	5	CHON	C14H22N2O7		347.077	1.8	0.25	0.03	3	CHO	C20H36O5
	329.143	1.625	0.312	0.04	4	CHOS	C16H26O5S		347.114	1.688	0.375	0	5	CHON	C16H27N3O6
	329.161	1.625	0.438	0.04	4	CHO	C16H26O7		347.117	0.588	0.529	0.68	13	CHO	C17H10O9
	329.172	1.733	0.4	0	4	CHON	C15H26N2O6		347.135	0.778	0.444	0.57	12	CHO	C18H14O8
	329.179	1.765	0.235	0	3	CHOS	C17H30O4S		347.15	1.2	0.667	0.2	7	CHO	C15H18O10
	330.098	1	0.353	0.46	10	CHON	C17H17NO6		347.153	0.947	0.368	0.48	11	CHO	C19H18O7
	330.135	1.167	0.278	0.38	9	CHON	C18H21NO5		347.171	1.375	0.438	0.13	6	CHOS	C16H22O7S
	330.156	1.667	0.467	0	4	CHON	C15H25NO7		347.19	1.375	0.562	0.13	6	CHO	C16H22O9
	330.167	1.786	0.429	0	4	CHON	C14H25N3O6		347.207	1.1	0.3	0.41	10	CHO	C20H22O6
	330.171	1.316	0.211	0.31	8	CHON	C19H25NO4		347.223	1.529	0.471	0.08	5	CHO	C17H26O8
	330.192	1.812	0.375	0	3	CHON	C16H29NO6		349.035	1.238	0.238	0.35	9	CHO	C21H26O5
	330.203	1.933	0.333	0	3	CHON	C15H29N3O5		349.056	1.667	0.278	0.03	4	CHOS	C18H30O5S
	331.01	0.533	0.6	0.71	12	CHO	C15H8O9		349.075	1.667	0.389	0.03	4	CHO	C18H30O7
	331.046	0.75	0.5	0.58	11	CHO	C16H12O8		349.093	1.364	0.182	0.3	8	CHO	C22H30O4
	331.061	0.6	0.25	0.71	15	CHO	C20H12O5		349.096	1.789	0.316	0	3	CHO	C19H34O6
	331.082	0.941	0.412	0.48	10	CHO	C17H16O7		349.127	1.9	0.25	0	2	CHO	C20H38O5
	331.086	1.429	0.5	0.05	5	CHOS	C14H20O7S		349.129	1.812	0.375	0	4	CHON	C16H29N3O6
	331.103	1.429	0.643	0.05	5	CHO	C14H20O9		349.133	0.889	0.444	0.5	11	CHO	C18H16O8
	331.122	1.6	0.4	0	4	CHOS	C15H24O6S		349.15	1.053	0.368	0.42	10	CHO	C19H20O7
	331.14	1.6	0.533	0	4	CHO	C15H24O8		349.163	1.5	0.438	0.04	5	CHOS	C16H24O7S
	331.151	1.714	0.5	0	4	CHON	C14H24N2O7		349.169	1.5	0.562	0.04	5	CHO	C16H24O9
	331.159	1.75	0.312	0	3	CHOS	C16H28O5S		349.187	1.2	0.3	0.35	9	CHO	C20H24O6
	331.176	1.75	0.438	0	3	CHO	C16H28O7		349.2	1.647	0.353	0	4	CHOS	C17H28O6S
	331.213	1.882	0.353	0	2	CHO	C17H32O6		349.205	1.647	0.471	0	4	CHO	C17H28O8
	332.114	1.118	0.353	0.38	9	CHON	C17H19NO6		349.239	1.778	0.278	0	3	CHOS	C18H32O5S
	332.125	1.188	0.312	0.33	9	CHON	C16H19N3O5		351.072	1.455	0.182	0.25	7	CHO	C22H32O4
	332.135	1.643	0.571	0	4	CHON	C14H23NO8		351.106	1.895	0.316	0	2	CHO	C19H36O6
	332.15	1.278	0.278	0.31	8	CHON	C18H23NO5		351.109	2	0.25	0	1	CHO	C20H40O5
	332.187	1.421	0.211	0.25	7	CHON	C19H27NO4		351.112	1.25	0.833	0	7	CHON	C12H15N3O10
	333.025	0.667	0.6	0.62	11	CHO	C15H10O9		351.143	0.824	0.529	0.52	11	CHO	C17H14O9
	333.04	0.526	0.316	0.75	15	CHO	C19H10O6		351.145	1	0.444	0.43	10	CHO	C18H18O8
	333.062	0.875	0.5	0.5	10	CHO	C16H14O8		351.148	1.467	0.667	0	5	CHO	C15H22O10
	333.065	1.385	0.615	0	5	CHOS	C13H18O8S		351.185	0.957	0.087	0.52	13	CHOS	C23H22O2S
	333.098	1.059	0.412	0.41	9	CHO	C17H18O7		351.231	1.158	0.368	0.35	9	CHO	C19H22O7
	333.101	1.571	0.5	0	4	CHOS	C14H22O7S		351.254	1.625	0.438	0	4	CHOS	C16H26O7S
	333.109	1.125	0.375	0.36	9	CHON	C16H18N2O6		353.088	1.625	0.562	0	4	CHO	C16H26O9
	333.119	1.571	0.643	0	4	CHO	C14H22O9		353.091	1.3	0.3	0.29	8	CHO	C20H26O6
	333.138	1.733	0.4	0	3	CHOS	C15H26O6S		353.122	1.765	0.353	0	3	CHOS	C17H30O6S
	333.146	1.294	0.294	0.28	8	CHON	C17H22N2O5		353.124	1.765	0.471	0	3	CHO	C17H30O8
	333.156	1.733	0.533	0	3	CHO	C15H26O8		353.128	1.429	0.238	0.24	7	CHO	C21H30O5
	333.174	1.875	0.312	0	2	CHOS	C16H30O5S		353.137	1.889	0.278	0	2	CHOS	C18H34O5S
	333.192	1.875	0.438	0	2	CHO	C16H30O7		353.158	1.545	0.182	0.2	6	CHO	C22H34O4
	333.228	2	0.353	0	1	CHO	C17H34O6		353.161	2	0.316	0	1	CHO	C19H38O6
	334.13	1.235	0.353	0.31	8	CHON	C17H21NO6		353.164	0.75	0.625	0.55	11	CHO	C16H12O10
	334.141	1.312	0.312	0.24	8	CHON	C16H21N3O5		353.27	1.111	0.444	0.36	9	CHO	C18H20O8
	334.166	1.389	0.278	0.24	7	CHON	C18H25NO5		355.046	1.6	0.533	0	4	CHOS	C15H24O8S
	334.177	1.471	0.235	0.17	7	CHON	C17H25N3O4		355.067	1.043	0.087	0.48	12	CHOS	C23H24O2S
	334.202	1.526	0.211	0.19	6	CHON	C19H29NO4		355.082	1.263	0.368	0.29	8	CHO	C19H24O7
	335.02	0.444	0.389	0.79	15	CHO	C18H8O7		355.107	1.75	0.438	0	3	CHOS	C16H28O7S
	335.041	0.8	0.6	0.52	10	CHO	C15H12O9		355.117	1.75	0.562	0	3	CHO	C16H28O9
	335.056	0.632	0.316	0.69	14	CHO	C19H12O6		355.119	1.4	0.3	0.24	7	CHO	C20H28O6
	335.077	1	0.5	0.42	9	CHO	C16H16O8		355.14	1.882	0.353	0	2	CHOS	C17H32O6S
	335.081	1.538	0.615	0	4	CHOS	C13H20O8S		355.155	1.882	0.471	0	2	CHO	C17H32O8
	335.114	1.176	0.412	0.33	8	CHO	C17H20O7		355.158	1.524	0.238	0.19	6	CHO	C21H32O5
	335.117	1.714	0.5	0	3	CHOS	C14H24O7S		355.162	2	0.389	0	1	CHO	C18H36O7
	335.125	1.25	0.375	0.27	8	CHON	C16H20N2O6		355.176	1.636	0.182	0.15	5	CHO	C22H36O4
	335.135	1.714	0.643	0	3	CHO	C14H24O9		355.192	1.059	0.529	0.36	9	CHO	C17H18O9
	335.153	1.867	0.4	0	2	CHOS	C15H28O6S		355.199	1.571	0.643	0	4	CHOS	C14H22O9S
	335.161	1.412	0.294	0.2	7	CHON	C17H24N2O5		355.213	1	0.136	0.49	12	CHOS	C22H22O3S
	335.163	1.933	0.4	0	2	CHOP	C15H29O6P		355.249	1.222	0.444	0.29	8	CHO	C18H22O8
	335.171	1.867	0.533	0	2	CHO	C15H28O8		356.183	1.733	0.533	0	3	CHOS	C15H26O8S
	335.19	2	0.312	0	1	CHOS	C16H32O5S		357.025	1.13	0.087	0.43	11	CHOS	C23H26O2S
	335.208	2	0.438	0	1	CHO	C16H32O7		357.062	1.368	0.368	0.23	7	CHO	C19H26O7
	335.259	1.714	0.143	0.13	4	CHO	C21H36O3		357.083	1.875	0.438	0	2	CHOS	C16H30O7S
	336.109	1.188	0.438	0.3	8	CHON	C16H19NO7		357.098	2	0.353	0	1	CHOS	C17H34O6S
	336.145	1.353	0.353	0.23	7	CHON	C17H23NO6		357.101	1.619	0.238	0.14	5	CHO	C21H34O5
	336.157	1.438	0.312	0.14	7	CHON	C16H23N3O5		357.119	1.727	0.182	0.1	4	CHO	C22H38O4
	336.182	1.5	0.278	0.17	6	CHON	C18H27NO5		357.134	1.176	0.529	0.28	8	CHO	C17H20O9
	337.035	0.556	0.389	0.72	14	CHO	C18H10O7		357.156	1.714	0.643	0	3	CHOS	C14H24O9S
	337.057	0.933	0.6	0.43	9	CHO	C15H14O9		357.171	1.333	0.444	0.21	7	CHO	C18H24O8
	337.072	0.737	0.316	0.62	13	CHO	C19H14O6		357.174	1.867	0.533	0	2	CHOS	C15H28O8S
	337.075	1.125	0.375	0.33	8	CHOS	C16H18O6S		357.192	2	0.438	0	1	CHOS	C16H32O7S
	337.093	1.125	0.5	0.33	8	CHO	C16H18O8		357.207	1.6	0.3	0.12	5	CHO	C20H32O6
	337.096	1.692	0.615	0	3	CHOS	C13H22O8S		357.228	1.714	0.238	0.08	4	CHO	C21H36O5
	337.112	1.294	0.294	0.26	7	CHOS	C17H22O5S		357.265	1.818	0.182	0.05	3	CHO	C22H40O4
	337.133	1.857	0.5	0	2	CHOS	C14H26O7S		358.198	0.556	0.5	0.7	14	CHO	C18H10O9
	337.141	1.375	0.375	0.18	7	CHON	C16H22N2O6		359.077	1.294	0.529	0.2	7	CHO	C17H22O9
	337.169	2	0.4	0	1	CHOS	C15H30O6S		359.114	1.857	0.643	0	2	CHOS	C14H26O9S
	337.177	1.529	0.294	0.12	6	CHON	C17H26N2O5		359.117	1.048	0.286	0.44	11	CHO	C21H22O6
	338.125	1.312	0.438	0.22	7	CHON	C16H21NO7		359.135	1.444	0.444	0.14	6	CHO	C18H26O8
	338.136	1.4	0.4	0.11	7	CHON	C15H21N3O6		359.15	1.579	0.368	0.1	5	CHO	C19H30O7
	338.197	1.611	0.278	0.1	5	CHON	C18H29NO5		359.153	1.7	0.3	0.06	4	CHO	C20H34O6
	339.015	0.471	0.471	0.77	14	CHO	C17H8O8		359.171	1.81	0.238	0.03	3	CHO	C21H38O5
	339.036	0.857	0.714	0.44	9	CHO	C14H12O10		359.19	0.667	0.5	0.63	13	CHO	C18H12O9
	339.051	0.667	0.389	0.66	13	CHO	C18H12O7		359.223	0.842	0.421	0.53	12	CHO	C19H16O8
	339.072	1.067	0.6	0.33	8	CHO	C15H16O9		359.244	1.25	0.625	0.18	7	CHO	C16H20O10
	339.087	0.842	0.316	0.56	12	CHO	C19H16O6		359.28	1	0.35	0.45	11	CHO	C20H20O7
	339.091	1.25	0.375	0.25	7	CHOS	C16H20O6S		360.068	1.412	0.412	0.12	6	CHOS	C17H24O7S
	339.109	1.25	0.5	0.25	7	CHO	C16H20O8		361.057	1.412	0.529	0.12	6	CHO	C17H24O9
	339.112	1.846	0.615	0	2	CHOS	C13H24O8S		361.093	1.143	0.286	0.39	10	CHO	C21H24O6
	339.124	1	0.25	0.49	11	CHO	C20H20O5		361.114	1.556	0.444	0.07	5	CHO	C18H28O8
	339.127	1.412	0.294	0.19	6	CHOS	C17H24O5S		361.127	1.273	0.227	0.33	9	CHO	C22H28O5
	339.145	1.412	0.412	0.19	6	CHO	C17H24O7		361.129	1.684	0.368	0.03	4	CHO	C19H32O7
	340.14	1.438	0.438	0.13	6	CHON	C16H23NO7		361.133	1.8	0.3	0	3	CHO	C20H36O6
	340.177	1.588	0.353	0.08	5	CHON	C17H27NO6		361.15	1.905	0.238	0	2	CHO	C21H40O5
	340.188	1.688	0.312	0	5	CHON	C16H27N3O5		361.166	2	0.182	0	1	CHO	C22H44O4
	340.213	1.722	0.278	0.03	4	CHON	C18H31NO5		361.169	0.947	0.421	0.47	11	CHO	C19H18O8
	340.224	1.824	0.235	0	4	CHON	C17H31N3O4		361.187	1.375	0.5	0.09	6	CHOS	C16H22O8S
	341.03	0.588	0.471	0.69	13	CHO	C17H10O8		361.202	1.375	0.625	0.09	6	CHO	C16H22O10
	341.067	0.778	0.389	0.59	12	CHO	C18H14O7		361.205	1.1	0.35	0.39	10	CHO	C20H22O7
	341.07	1.2	0.467	0.24	7	CHOS	C15H18O7S		361.238	1.529	0.412	0.04	5	CHOS	C17H26O7S
	341.088	1.2	0.6	0.24	7	CHO	C15H18O9		361.26	1.529	0.529	0.04	5	CHO	C17H26O9
	341.103	0.947	0.316	0.5	11	CHO	C19H18O6		363.036	1.238	0.286	0.33	9	CHO	C21H26O6
	341.124	1.375	0.5	0.17	6	CHO	C16H22O8		363.109	1.667	0.333	0	4	CHOS	C18H30O6S
	341.135	1.467	0.467	0.05	6	CHON	C15H22N2O7		363.112	1.667	0.444	0	4	CHO	C18H30O8
	341.14	1.1	0.25	0.43	10	CHO	C20H22O5		363.143	1.789	0.368	0	3	CHO	C19H34O7
	341.143	1.529	0.294	0.11	5	CHOS	C17H26O5S		363.145	1.478	0.174	0.24	7	CHO	C23H34O4
	341.161	1.529	0.412	0.11	5	CHO	C17H26O7		363.148	1.9	0.3	0	2	CHO	C20H38O6
	341.172	1.625	0.375	0	5	CHON	C16H26N2O6		363.166	0.889	0.5	0.48	11	CHO	C18H16O9
	341.208	1.765	0.294	0	4	CHON	C17H30N2O5		363.179	1.5	0.5	0	5	CHOS	C16H24O8S
	342.131	1.5	0.5	0	6	CHON	C14H21N3O7		363.181	1.5	0.625	0	5	CHO	C16H24O10
	342.135	1.105	0.263	0.42	10	CHON	C19H21NO5		363.185	1.2	0.35	0.33	9	CHO	C20H24O7
	342.156	1.562	0.438	0.04	5	CHON	C16H25NO7		363.202	1.647	0.412	0	4	CHOS	C17H28O7S
	342.167	1.667	0.4	0	5	CHON	C15H25N3O6		363.218	1.647	0.529	0	4	CHO	C17H28O9
	342.192	1.706	0.353	0	4	CHON	C17H29NO6		363.239	1.333	0.286	0.28	8	CHO	C21H28O6
	342.203	1.812	0.312	0	4	CHON	C16H29N3O5		363.254	1.778	0.333	0	3	CHOS	C18H32O6S
	342.229	1.833	0.278	0	3	CHON	C18H33NO5		365.088	1.778	0.444	0	3	CHO	C18H32O8
	342.265	1.947	0.211	0	2	CHON	C19H37NO4		365.091	1.455	0.227	0.23	7	CHO	C22H32O5
	343.01	0.5	0.562	0.74	13	CHO	C16H8O9		365.122	1.895	0.263	0	2	CHOS	C19H36O5S
	343.046	0.706	0.471	0.62	12	CHO	C17H12O8		365.124	1.895	0.368	0	2	CHO	C19H36O7
	343.067	1.143	0.714	0.22	7	CHO	C14H16O10		365.128	1.565	0.174	0.19	6	CHO	C23H36O4
	343.086	1.333	0.467	0.14	6	CHOS	C15H20O7S		365.158	2	0.3	0	1	CHO	C20H40O6
	343.103	1.333	0.6	0.14	6	CHO	C15H20O9		365.161	1.55	0.2	0.13	7	CHON	C20H31N3O4
	343.119	1.053	0.316	0.44	10	CHO	C19H20O6		365.164	1	0.5	0.41	10	CHO	C18H18O9
	343.14	1.5	0.5	0.08	5	CHO	C16H24O8		365.195	1.158	0.421	0.33	9	CHO	C19H22O8
	343.151	1.6	0.467	0	5	CHON	C15H24N2O7		365.2	1.625	0.5	0	4	CHOS	C16H26O8S
	343.159	1.647	0.294	0.04	4	CHOS	C17H28O5S		365.233	1.625	0.625	0	4	CHO	C16H26O10
	343.176	1.647	0.412	0.04	4	CHO	C17H28O7		365.27	1.083	0.083	0.45	12	CHOS	C24H26O2S
	343.187	1.75	0.375	0	4	CHON	C16H28N2O6		367.103	1.3	0.35	0.27	8	CHO	C20H26O7
	343.228	1.455	0.136	0.27	7	CHO	C22H32O3		367.107	1.765	0.412	0	3	CHOS	C17H30O7S
	344.135	1.533	0.533	0	5	CHON	C15H23NO8		367.14	1.765	0.529	0	3	CHO	C17H30O9
	344.146	1.643	0.5	0	5	CHON	C14H23N3O7		367.143	1.429	0.286	0.22	7	CHO	C21H30O6
	344.15	1.211	0.263	0.35	9	CHON	C19H23NO5		367.18	1.889	0.444	0	2	CHO	C18H34O8
	344.172	1.688	0.438	0	4	CHON	C16H27NO7		367.21	1.545	0.227	0.18	6	CHO	C22H34O5
	344.183	1.8	0.4	0	4	CHON	C15H27N3O6		367.213	2	0.368	0	1	CHO	C19H38O7
	344.208	1.824	0.353	0	3	CHON	C17H31NO6		367.249	1.111	0.5	0.33	9	CHO	C18H20O9
	344.219	1.938	0.312	0	3	CHON	C16H31N3O5		367.285	1.6	0.6	0	4	CHOS	C15H24O9S
	344.244	1.944	0.278	0	2	CHON	C18H35NO5		369.025	1.263	0.421	0.27	8	CHO	C19H24O8
	345.025	0.625	0.562	0.65	12	CHO	C16H10O9		369.119	1.75	0.5	0	3	CHOS	C16H28O8S
	345.062	0.824	0.471	0.54	11	CHO	C17H14O8		369.123	1.167	0.083	0.41	11	CHOS	C24H28O2S
	345.065	1.286	0.571	0.11	6	CHOS	C14H18O8S		369.134	1.4	0.35	0.21	7	CHO	C20H28O7
	345.083	1.286	0.714	0.11	6	CHO	C14H18O10		369.155	1.882	0.412	0	2	CHOS	C17H32O7S
	345.098	1	0.389	0.45	10	CHO	C18H18O7		369.192	1.524	0.286	0.17	6	CHO	C21H32O6
	345.101	1.467	0.467	0.05	5	CHOS	C15H22O7S		369.228	2	0.333	0	1	CHOS	C18H36O6S
	345.119	1.467	0.6	0.05	5	CHO	C15H22O9		369.265	2	0.444	0	1	CHO	C18H36O8
	345.13	1.571	0.571	0	5	CHON	C14H22N2O8		371.041	1.636	0.227	0.13	5	CHO	C22H36O5
	345.138	1.625	0.375	0	4	CHOS	C16H26O6S		371.077	1.059	0.588	0.33	9	CHO	C17H18O10
	345.155	1.625	0.5	0	4	CHO	C16H26O8		371.098	1.222	0.5	0.26	8	CHO	C18H22O9
	345.192	1.765	0.412	0	3	CHO	C17H30O7		371.114	1.733	0.6	0	3	CHOS	C15H26O9S
	345.244	1.545	0.136	0.22	6	CHO	C22H34O3		371.117	1.368	0.421	0.2	7	CHO	C19H26O8
	345.265	2	0.263	0	1	CHO	C19H38O5		371.135	1.875	0.5	0	2	CHOS	C16H30O8S
	346.093	1	0.412	0.44	10	CHON	C17H17NO7		371.15	1.25	0.083	0.36	10	CHOS	C24H30O2S
	346.13	1.167	0.333	0.36	9	CHON	C18H21NO6		371.171	1.5	0.35	0.15	6	CHO	C20H30O7
	346.162	1.786	0.5	0	4	CHON	C14H25N3O7		371.186	2	0.412	0	1	CHOS	C17H34O7S
	346.166	1.316	0.263	0.29	8	CHON	C19H25NO5		371.194	1.619	0.286	0.11	5	CHO	C21H34O6
	346.187	1.812	0.438	0	3	CHON	C16H29NO7		371.208	1.727	0.227	0.08	4	CHO	C22H38O5
	347.041	0.75	0.562	0.57	11	CHO	C16H12O9		371.244	1.176	0.588	0.25	8	CHO	C17H20O10
	347.056	0.6	0.3	0.71	15	CHO	C20H12O6		371.28	1.333	0.5	0.19	7	CHO	C18H24O9
	347.077	0.941	0.471	0.46	10	CHO	C17H16O8		371.317	1.867	0.6	0	2	CHOS	C15H28O9S
	347.081	1.429	0.571	0	5	CHOS	C14H20O8S		373.093	1.091	0.273	0.42	11	CHO	C22H24O6
	347.088	1	0.438	0.43	10	CHON	C16H16N2O7		373.096	1.474	0.421	0.13	6	CHO	C19H28O8
	347.114	1.111	0.389	0.38	9	CHO	C18H20O7		373.114	1.217	0.217	0.37	10	CHO	C23H28O5
	347.117	1.6	0.467	0	4	CHOS	C15H24O7S		373.129	1.6	0.35	0.09	5	CHO	C20H32O7
	347.125	1.176	0.353	0.33	9	CHON	C17H20N2O6		373.133	1.714	0.286	0.06	4	CHO	C21H36O6
	347.135	1.6	0.6	0	4	CHO	C15H24O9		373.15	1.818	0.227	0.03	3	CHO	C22H40O5
	347.153	1.75	0.375	0	3	CHOS	C16H28O6S		373.166	1.294	0.588	0.17	7	CHO	C17H22O10
	347.171	1.75	0.5	0	3	CHO	C16H28O8		373.169	1.048	0.333	0.43	11	CHO	C21H22O7
	347.207	1.882	0.412	0	2	CHO	C17H32O7		373.187	1.444	0.5	0.11	6	CHO	C18H26O9
	347.259	1.636	0.136	0.17	5	CHO	C22H36O3		373.223	1.182	0.273	0.37	10	CHO	C22H26O6
	348.109	1.118	0.412	0.36	9	CHON	C17H19NO7		373.238	1.579	0.421	0.07	5	CHO	C19H30O8
	348.112	1.643	0.5	0	4	CHONS	C14H23NO7S		373.26	1.304	0.217	0.32	9	CHO	C23H30O5
	348.12	1.188	0.375	0.3	9	CHON	C16H19N3O6		375.072	1.7	0.35	0.03	4	CHO	C20H34O7
	348.145	1.278	0.333	0.29	8	CHON	C18H23NO6		375.112	1.417	0.167	0.27	8	CHO	C24H34O4
	348.156	1.353	0.294	0.22	8	CHON	C17H23N3O5		375.13	1.81	0.286	0	3	CHO	C21H38O6
	348.182	1.421	0.263	0.23	7	CHON	C19H27NO5		375.145	1	0.4	0.44	11	CHO	C20H20O8
	348.193	1.5	0.222	0.15	7	CHON	C18H27N3O4		375.148	1.412	0.471	0.08	6	CHOS	C17H24O8S
	348.218	1.55	0.2	0.18	6	CHON	C20H31NO4		375.166	1.412	0.588	0.08	6	CHO	C17H24O10
	349.02	0.667	0.667	0.6	11	CHO	C15H10O10		375.181	1.143	0.333	0.37	10	CHO	C21H24O7
	349.035	0.526	0.368	0.74	15	CHO	C19H10O7		375.185	1.556	0.389	0.04	5	CHOS	C18H28O7S
	349.056	0.875	0.562	0.48	10	CHO	C16H14O9		375.202	1.556	0.5	0.04	5	CHO	C18H28O9
	349.093	1.059	0.471	0.38	9	CHO	C17H18O8		375.218	1.273	0.273	0.32	9	CHO	C22H28O6
	349.096	1.571	0.571	0	4	CHOS	C14H22O8S		375.221	1.684	0.421	0	4	CHO	C19H32O8
	349.112	1.222	0.278	0.31	8	CHOS	C18H22O5S		375.239	1.391	0.217	0.27	8	CHO	C23H32O5
	349.129	1.222	0.389	0.31	8	CHO	C18H22O7		375.254	1.8	0.35	0	3	CHO	C20H36O7
	349.133	1.733	0.467	0	3	CHOS	C15H26O7S		375.275	1.5	0.167	0.23	7	CHO	C24H36O4
	349.14	1.294	0.353	0.25	8	CHON	C17H22N2O6		376.224	1.905	0.286	0	2	CHO	C21H40O6
	349.142	1.8	0.467	0	3	CHOP	C15H27O7P		377.088	0.947	0.474	0.45	11	CHO	C19H18O9
	349.15	1.733	0.6	0	3	CHO	C15H26O9		377.124	1.1	0.4	0.38	10	CHO	C20H22O8
	349.151	1.875	0.25	0	2	CHOS	C16H30O4S2		377.128	1.529	0.471	0	5	CHOS	C17H26O8S
	349.169	1.875	0.375	0	2	CHOS	C16H30O6S		377.145	1.529	0.588	0	5	CHO	C17H26O10
	349.187	1.875	0.5	0	2	CHO	C16H30O8		377.158	1.238	0.333	0.31	9	CHO	C21H26O7
	349.205	2	0.294	0	1	CHOS	C17H34O5S		377.161	1.667	0.389	0	4	CHOS	C18H30O7S
	349.223	2	0.412	0	1	CHO	C17H34O7		377.164	1.667	0.5	0	4	CHO	C18H30O9
	349.275	1.727	0.136	0.12	4	CHO	C22H38O3		377.182	1.364	0.273	0.26	8	CHO	C22H30O6
	350.125	1.235	0.412	0.28	8	CHON	C17H21NO7		377.197	1.789	0.316	0	3	CHOS	C19H34O6S
	350.136	1.312	0.375	0.2	8	CHON	C16H21N3O6		377.218	1.789	0.421	0	3	CHO	C19H34O8
	350.161	1.389	0.333	0.21	7	CHON	C18H25NO6		377.233	1.478	0.217	0.22	7	CHO	C23H34O5
	350.197	1.526	0.263	0.16	6	CHON	C19H29NO5		377.255	1.9	0.35	0	2	CHO	C20H38O7
	351.015	0.444	0.444	0.79	15	CHO	C18H8O8		379.104	2	0.286	0	1	CHO	C21H42O6
	351.051	0.632	0.368	0.68	14	CHO	C19H12O7		379.107	1.053	0.474	0.38	10	CHO	C19H20O9
	351.072	1	0.562	0.39	9	CHO	C16H16O9		379.14	1.2	0.4	0.31	9	CHO	C20H24O8
	351.075	1.538	0.692	0	4	CHOS	C13H20O9S		379.143	1.647	0.471	0	4	CHOS	C17H28O8S
	351.088	0.8	0.3	0.59	13	CHO	C20H16O6		379.174	1.647	0.588	0	4	CHO	C17H28O10
	351.091	1.176	0.353	0.31	8	CHOS	C17H20O6S		379.176	1.333	0.333	0.26	8	CHO	C21H28O7
	351.106	0.952	0.143	0.51	12	CHOS	C21H20O3S		379.18	1.778	0.389	0	3	CHOS	C18H32O7S
	351.109	1.176	0.471	0.31	8	CHO	C17H20O8		379.213	1.778	0.5	0	3	CHO	C18H32O9
	351.112	1.714	0.571	0	3	CHOS	C14H24O8S		379.216	1.455	0.273	0.21	7	CHO	C22H32O6
	351.12	1.25	0.438	0.24	8	CHON	C16H20N2O7		379.234	1.895	0.316	0	2	CHOS	C19H36O6S
	351.145	1.333	0.389	0.24	7	CHO	C18H24O7		379.249	1.895	0.421	0	2	CHO	C19H36O8
	351.148	1.867	0.467	0	2	CHOS	C15H28O7S		381.083	1.565	0.217	0.17	6	CHO	C23H36O5
	351.156	1.412	0.353	0.17	7	CHON	C17H24N2O6		381.119	2	0.35	0	1	CHO	C20H40O7
	351.254	1.714	0.19	0.11	4	CHO	C21H36O4		381.123	1.158	0.474	0.31	9	CHO	C19H22O9
	352.104	1.188	0.5	0.27	8	CHON	C16H19NO8		381.156	1.083	0.125	0.44	12	CHOS	C24H26O3S
	352.14	1.353	0.412	0.2	7	CHON	C17H23NO7		381.159	1.3	0.4	0.25	8	CHO	C20H26O8
	352.151	1.438	0.375	0.1	7	CHON	C16H23N3O6		381.189	1.765	0.471	0	3	CHOS	C17H30O8S
	352.177	1.5	0.333	0.14	6	CHON	C18H27NO6		381.192	1.429	0.333	0.2	7	CHO	C21H30O7
	352.188	1.588	0.294	0.04	6	CHON	C17H27N3O5		381.195	1.889	0.389	0	2	CHOS	C18H34O7S
	352.213	1.632	0.263	0.1	5	CHON	C19H31NO5		381.228	1.545	0.273	0.16	6	CHO	C22H34O6
	353.03	0.556	0.444	0.71	14	CHO	C18H10O8		381.265	2	0.316	0	1	CHOS	C19H38O6S
	353.067	0.737	0.368	0.61	13	CHO	C19H14O7		383.098	1.652	0.217	0.12	5	CHO	C23H38O5
	353.07	1.125	0.438	0.3	8	CHOS	C16H18O7S		383.135	1.111	0.556	0.31	9	CHO	C18H20O10
	353.088	1.125	0.562	0.3	8	CHO	C16H18O9		383.138	1.263	0.474	0.24	8	CHO	C19H24O9
	353.103	0.9	0.3	0.53	12	CHO	C20H18O6		383.15	1.75	0.562	0	3	CHOS	C16H28O9S
	353.107	1.294	0.353	0.23	7	CHOS	C17H22O6S		383.171	1.4	0.4	0.19	7	CHO	C20H28O8
	353.124	1.294	0.471	0.23	7	CHO	C17H22O8		383.186	1.882	0.471	0	2	CHOS	C17H32O8S
	353.139	1.048	0.238	0.46	11	CHO	C21H22O5		383.208	1.524	0.333	0.14	6	CHO	C21H32O7
	353.143	1.444	0.278	0.17	6	CHOS	C18H26O5S		383.244	1.636	0.273	0.11	5	CHO	C22H36O6
	353.161	1.444	0.389	0.17	6	CHO	C18H26O7		383.28	1.739	0.217	0.07	4	CHO	C23H40O5
	353.164	2	0.467	0	1	CHOS	C15H30O7S		385.114	1.222	0.556	0.23	8	CHO	C18H22O10
	353.176	1.182	0.182	0.4	10	CHO	C22H26O4		385.129	1.733	0.667	0	3	CHOS	C15H26O10S
	353.179	1.579	0.211	0.12	5	CHOS	C19H30O4S		385.15	1.368	0.474	0.17	7	CHO	C19H26O9
	353.27	1.81	0.19	0.05	3	CHO	C21H38O4		385.166	1.25	0.125	0.35	10	CHOS	C24H30O3S
	354.131	1.4	0.467	0.06	7	CHON	C15H21N3O7		385.187	1.5	0.4	0.12	6	CHO	C20H30O8
	354.156	1.471	0.412	0.12	6	CHON	C17H25NO7		385.202	1.619	0.333	0.09	5	CHO	C21H34O7
	354.167	1.562	0.375	0	6	CHON	C16H25N3O6		385.223	1.727	0.273	0.05	4	CHO	C22H38O6
	354.169	2.143	0.5	0	1	CHONP	C14H30NO7P		385.238	1.826	0.217	0.02	3	CHO	C23H42O5
	354.192	1.611	0.333	0.07	5	CHON	C18H29NO6		385.26	0.952	0.381	0.47	12	CHO	C21H20O8
	354.229	1.737	0.263	0.03	4	CHON	C19H33NO5		387.109	1.333	0.556	0.15	7	CHO	C18H24O10
	354.265	1.85	0.2	0	3	CHON	C20H37NO4		387.112	1.091	0.318	0.41	11	CHO	C22H24O7
	355.01	0.471	0.529	0.76	14	CHO	C17H8O9		387.13	1.6	0.4	0.06	5	CHO	C20H32O8
	355.046	0.667	0.444	0.64	13	CHO	C18H12O8		387.145	1.714	0.333	0.03	4	CHO	C21H36O7
	355.067	1.067	0.667	0.3	8	CHO	C15H16O10		387.148	1.818	0.273	0	3	CHO	C22H40O6
	355.082	0.842	0.368	0.55	12	CHO	C19H16O7		387.166	1.913	0.217	0	2	CHO	C23H44O5
	355.086	1.25	0.438	0.22	7	CHOS	C16H20O7S		387.181	1.048	0.381	0.41	11	CHO	C21H22O8
	355.103	1.25	0.562	0.22	7	CHO	C16H20O9		387.202	1.182	0.318	0.35	10	CHO	C22H26O7
	355.122	1.412	0.353	0.15	6	CHOS	C17H24O6S		387.218	1.579	0.368	0.03	5	CHOS	C19H30O7S
	355.14	1.412	0.471	0.15	6	CHO	C17H24O8		387.239	1.579	0.474	0.03	5	CHO	C19H30O9
	355.155	1.143	0.238	0.41	10	CHO	C21H24O5		387.254	1.304	0.261	0.3	9	CHO	C23H30O6
	355.158	1.556	0.278	0.1	5	CHOS	C18H28O5S		387.275	1.7	0.4	0	4	CHO	C20H34O8
	355.188	1.647	0.353	0	5	CHON	C17H28N2O6		389.088	1.81	0.333	0	3	CHO	C21H38O7
	355.285	1.905	0.19	0	2	CHO	C21H40O4		389.124	1.52	0.16	0.22	7	CHO	C25H38O4
	356.135	1.438	0.5	0.09	6	CHON	C16H23NO8		389.128	1.909	0.273	0	2	CHO	C22H42O6
	356.146	1.533	0.467	0	6	CHON	C15H23N3O7		389.145	1	0.45	0.42	11	CHO	C20H20O9
	356.171	1.588	0.412	0.04	5	CHON	C17H27NO7		389.161	1.556	0.444	0	5	CHOS	C18H28O8S
	356.183	1.688	0.375	0	5	CHON	C16H27N3O6		389.164	1.556	0.556	0	5	CHO	C18H28O10
	356.208	1.722	0.333	0	4	CHON	C18H31NO6		389.182	1.273	0.318	0.3	9	CHO	C22H28O7
	356.244	1.842	0.263	0	3	CHON	C19H35NO5		389.197	1.684	0.368	0	4	CHOS	C19H32O7S
	357.025	0.588	0.529	0.68	13	CHO	C17H10O9		389.2	1.684	0.474	0	4	CHO	C19H32O9
	357.062	0.778	0.444	0.57	12	CHO	C18H14O8		389.218	1.391	0.261	0.25	8	CHO	C23H32O6
	357.083	1.2	0.667	0.2	7	CHO	C15H18O10		389.233	1.8	0.4	0	3	CHO	C20H36O8
	357.098	0.947	0.368	0.48	11	CHO	C19H18O7		389.255	1.6	0.16	0.17	6	CHO	C25H40O4
	357.101	1.375	0.438	0.13	6	CHOS	C16H22O7S		389.291	2	0.273	0	1	CHO	C22H44O6
	357.119	1.375	0.562	0.13	6	CHO	C16H22O9		391.103	1.1	0.45	0.35	10	CHO	C20H22O9
	357.138	1.529	0.353	0.08	5	CHOS	C17H26O6S		391.14	1.529	0.529	0	5	CHOS	C17H26O9S
	357.156	1.529	0.471	0.08	5	CHO	C17H26O8		391.143	1.238	0.381	0.29	9	CHO	C21H26O8
	357.167	1.625	0.438	0	5	CHON	C16H26N2O7		391.161	1.667	0.444	0	4	CHOS	C18H30O8S
	357.171	1.238	0.238	0.35	9	CHO	C21H26O5		391.176	1.667	0.556	0	4	CHO	C18H30O10
	357.203	1.765	0.353	0	4	CHON	C17H30N2O6		391.18	1.364	0.318	0.24	8	CHO	C22H30O7
	357.21	1.789	0.211	0	3	CHOS	C19H34O4S		391.197	1.789	0.368	0	3	CHOS	C19H34O7S
	358.151	1.562	0.5	0	5	CHON	C16H25NO8		391.213	1.789	0.474	0	3	CHO	C19H34O9
	358.187	1.706	0.412	0	4	CHON	C17H29NO7		391.216	1.478	0.261	0.2	7	CHO	C23H34O6
	358.198	1.812	0.375	0	4	CHON	C16H29N3O6		391.234	1.9	0.4	0	2	CHO	C20H38O8
	358.223	1.833	0.333	0	3	CHON	C18H33NO6		391.249	2	0.333	0	1	CHO	C21H42O7
	358.26	1.947	0.263	0	2	CHON	C19H37NO5		391.27	1.2	0.45	0.29	9	CHO	C20H24O9
	359.041	0.706	0.529	0.6	12	CHO	C17H12O9		393.119	1.333	0.381	0.24	8	CHO	C21H28O8
	359.077	0.889	0.444	0.5	11	CHO	C18H16O8		393.153	1.778	0.444	0	3	CHOS	C18H32O8S
	359.081	1.333	0.533	0.1	6	CHOS	C15H20O8S		393.155	1.778	0.556	0	3	CHO	C18H32O10
	359.098	1.333	0.667	0.1	6	CHO	C15H20O10		393.159	1.231	0.077	0.38	11	CHOS	C26H32O2S
	359.114	1.053	0.368	0.42	10	CHO	C19H20O7		393.192	1.455	0.318	0.19	7	CHO	C22H32O7
	359.117	1.5	0.438	0.04	5	CHOS	C16H24O7S		393.195	1.895	0.368	0	2	CHOS	C19H36O7S
	359.135	1.5	0.562	0.04	5	CHO	C16H24O9		393.228	1.565	0.261	0.15	6	CHO	C23H36O6
	359.15	1.2	0.3	0.35	9	CHO	C20H24O6		393.232	1.421	0.368	0.12	8	CHON	C19H27N3O7
	359.153	1.647	0.353	0	4	CHOS	C17H28O6S		393.265	1.158	0.526	0.29	9	CHO	C19H22O10
	359.171	1.647	0.471	0	4	CHO	C17H28O8		395.098	1.625	0.625	0	4	CHOS	C16H26O10S
	359.186	1.333	0.238	0.3	8	CHO	C21H28O5		395.135	1.083	0.167	0.43	12	CHOS	C24H26O4S
	359.19	1.778	0.278	0	3	CHOS	C18H32O5S		395.138	1.3	0.45	0.23	8	CHO	C20H26O9
	359.226	1.895	0.211	0	2	CHOS	C19H36O4S		395.171	1.765	0.529	0	3	CHOS	C17H30O9S
	359.244	1.895	0.316	0	2	CHO	C19H36O6		395.175	1.429	0.381	0.18	7	CHO	C21H30O8
	360.145	1.211	0.316	0.33	9	CHON	C19H23NO6		395.208	1.889	0.444	0	2	CHOS	C18H34O8S
	360.166	1.688	0.5	0	4	CHON	C16H27NO8		395.221	1.944	0.444	0	2	CHOP	C18H35O8P
	360.178	1.8	0.467	0	4	CHON	C15H27N3O7		395.244	1.545	0.318	0.14	6	CHO	C22H34O7
	361.02	0.625	0.625	0.64	12	CHO	C16H10O10		395.28	2	0.368	0	1	CHOS	C19H38O7S
	361.057	0.824	0.529	0.52	11	CHO	C17H14O9		397.114	1.652	0.261	0.1	5	CHO	C23H38O6
	361.072	0.667	0.286	0.67	15	CHO	C21H14O6		397.117	1.263	0.526	0.21	8	CHO	C19H24O10
	361.093	1	0.444	0.43	10	CHO	C18H18O8		397.15	1.75	0.625	0	3	CHOS	C16H28O10S
	361.096	1.467	0.533	0	5	CHOS	C15H22O8S		397.184	1.167	0.167	0.38	11	CHOS	C24H28O4S
	361.114	1.467	0.667	0	5	CHO	C15H22O10		397.187	1.4	0.45	0.16	7	CHO	C20H28O9
	361.133	1.625	0.438	0	4	CHOS	C16H26O7S		397.223	1.167	0.25	0.38	11	CHO	C24H28O6
	361.15	1.625	0.562	0	4	CHO	C16H26O9		397.26	1.524	0.381	0.12	6	CHO	C21H32O8
	361.169	1.765	0.353	0	3	CHOS	C17H30O6S		397.296	2	0.444	0	1	CHOS	C18H36O8S
	361.177	1.368	0.263	0.24	8	CHON	C19H26N2O5		399.109	1.636	0.318	0.08	5	CHO	C22H36O7
	361.179	1.824	0.353	0	3	CHOP	C17H31O6P		399.13	1.739	0.261	0.05	4	CHO	C23H40O6
	361.187	1.765	0.471	0	3	CHO	C17H30O8		399.145	1.833	0.208	0.02	3	CHO	C24H44O5
	361.242	2	0.211	0	1	CHOS	C19H38O4S		399.182	1.368	0.526	0.14	7	CHO	C19H26O10
	361.26	2	0.316	0	1	CHO	C19H38O6		399.203	1.5	0.45	0.1	6	CHO	C20H30O9
	361.275	1.652	0.13	0.16	5	CHO	C23H38O3		399.239	1.25	0.25	0.33	10	CHO	C24H30O6
	362.125	1.167	0.389	0.33	9	CHON	C18H21NO7		399.275	1.619	0.381	0.06	5	CHO	C21H34O8
	362.136	1.235	0.353	0.27	9	CHON	C17H21N3O6		399.312	1.36	0.2	0.29	9	CHO	C25H34O5
	362.161	1.316	0.316	0.27	8	CHON	C19H25NO6		401.124	1.727	0.318	0.03	4	CHO	C22H38O7
	362.172	1.389	0.278	0.2	8	CHON	C18H25N3O5		401.161	1.826	0.261	0	3	CHO	C23H42O6
	363.036	0.75	0.625	0.55	11	CHO	C16H12O10		401.164	1.091	0.364	0.39	11	CHO	C22H24O8
	363.109	1.111	0.444	0.36	9	CHO	C18H20O8		401.182	1.474	0.526	0.07	6	CHO	C19H28O10
	363.112	1.6	0.533	0	4	CHOS	C15H24O8S		401.197	1.6	0.45	0.03	5	CHO	C20H32O9
	363.12	1.176	0.412	0.3	9	CHON	C17H20N2O7		401.218	1.333	0.25	0.29	9	CHO	C24H32O6
	363.145	1.263	0.368	0.29	8	CHO	C19H24O7		401.254	1.714	0.381	0	4	CHO	C21H36O8
	363.148	1.75	0.438	0	3	CHOS	C16H28O7S		401.27	1.44	0.2	0.24	8	CHO	C25H36O5
	363.156	1.333	0.333	0.23	8	CHON	C18H24N2O6		401.291	1.818	0.318	0	3	CHO	C22H40O7
	363.166	1.75	0.562	0	3	CHO	C16H28O9		403.103	1.538	0.154	0.21	7	CHO	C26H40O4
	363.185	1.882	0.353	0	2	CHOS	C17H32O6S		403.143	1.913	0.261	0	2	CHO	C23H44O6
	363.194	1.941	0.353	0	2	CHOP	C17H33O6P		403.161	1.048	0.429	0.39	11	CHO	C21H22O9
	363.202	1.882	0.471	0	2	CHO	C17H32O8		403.176	1.444	0.611	0.04	6	CHO	C18H26O11
	363.221	2	0.278	0	1	CHOS	C18H36O5S		403.18	1.182	0.364	0.33	10	CHO	C22H26O8
	363.239	2	0.389	0	1	CHO	C18H36O7		403.197	1.579	0.421	0	5	CHOS	C19H30O8S
	364.104	1.118	0.471	0.33	9	CHON	C17H19NO8		403.213	1.579	0.526	0	5	CHO	C19H30O10
	364.14	1.278	0.389	0.26	8	CHON	C18H23NO7		403.234	1.304	0.304	0.28	9	CHO	C23H30O7
	364.152	1.353	0.353	0.18	8	CHON	C17H23N3O6		403.285	1.7	0.35	0	4	CHOS	C20H34O7S
	364.177	1.421	0.316	0.2	7	CHON	C19H27NO6		403.307	1.7	0.45	0	4	CHO	C20H34O9
	365.03	0.526	0.421	0.73	15	CHO	C19H10O8		405.119	1.417	0.25	0.24	8	CHO	C24H34O6
	365.051	0.875	0.625	0.45	10	CHO	C16H14O10		405.122	1.81	0.381	0	3	CHO	C21H38O8
	365.067	0.7	0.35	0.64	14	CHO	C20H14O7		405.155	1.52	0.2	0.2	7	CHO	C25H38O5
	365.088	1.059	0.529	0.36	9	CHO	C17H18O9		405.159	1.909	0.318	0	2	CHO	C22H42O7
	365.091	1.571	0.643	0	4	CHOS	C14H22O9S		405.177	1.615	0.154	0.17	6	CHO	C26H42O4
	365.106	1.222	0.333	0.29	8	CHOS	C18H22O6S		405.192	2	0.261	0	1	CHO	C23H46O6
	365.124	1.222	0.444	0.29	8	CHO	C18H22O8		405.195	1.143	0.429	0.33	10	CHO	C21H24O9
	365.128	1.733	0.533	0	3	CHOS	C15H26O8S		405.213	1.556	0.5	0	5	CHOS	C18H28O9S
	365.161	1.368	0.368	0.23	7	CHO	C19H26O7		405.228	1.556	0.611	0	5	CHO	C18H28O11
	365.182	1.875	0.562	0	2	CHO	C16H30O9		405.249	1.273	0.364	0.28	9	CHO	C22H28O8
	365.2	2	0.353	0	1	CHOS	C17H34O6S		405.286	1.684	0.421	0	4	CHOS	C19H32O8S
	365.27	1.727	0.182	0.1	4	CHO	C22H38O4		407.135	1.684	0.526	0	4	CHO	C19H32O10
	366.156	1.389	0.389	0.19	7	CHON	C18H25NO7		407.171	1.391	0.304	0.23	8	CHO	C23H32O7
	366.167	1.471	0.353	0.09	7	CHON	C17H25N3O6		407.175	1.8	0.35	0	3	CHOS	C20H36O7S
	366.192	1.526	0.316	0.13	6	CHON	C19H29NO6		407.192	1.8	0.45	0	3	CHO	C20H36O9
	367.01	0.444	0.5	0.78	15	CHO	C18H8O9		407.205	1.5	0.25	0.19	7	CHO	C24H36O6
	367.046	0.632	0.421	0.67	14	CHO	C19H12O8		407.208	1.905	0.286	0	2	CHOS	C21H40O6S
	367.067	1	0.625	0.36	9	CHO	C16H16O10		407.211	1.905	0.381	0	2	CHO	C21H40O8
	367.082	0.8	0.35	0.58	13	CHO	C20H16O7		407.244	1.6	0.2	0.16	6	CHO	C25H40O5
	367.086	1.176	0.412	0.28	8	CHOS	C17H20O7S		408.178	2	0.318	0	1	CHO	C22H44O7
	367.103	1.176	0.529	0.28	8	CHO	C17H20O9		409.114	1.1	0.5	0.33	10	CHO	C20H22O10
	367.107	1.714	0.643	0	3	CHOS	C14H24O9S		409.117	1.238	0.429	0.27	9	CHO	C21H26O9
	367.119	0.952	0.286	0.5	12	CHO	C21H20O6		409.148	1.667	0.5	0	4	CHOS	C18H30O9S
	367.122	1.333	0.333	0.21	7	CHOS	C18H24O6S		409.15	1.667	0.611	0	4	CHO	C18H30O11
	367.14	1.333	0.444	0.21	7	CHO	C18H24O8		409.154	1.364	0.364	0.22	8	CHO	C22H30O8
	367.143	1.867	0.533	0	2	CHOS	C15H28O8S		409.187	1.789	0.421	0	3	CHOS	C19H34O8S
	367.155	1.091	0.227	0.44	11	CHO	C22H24O5		409.19	1.789	0.526	0	3	CHO	C19H34O10
	367.18	2	0.438	0	1	CHOS	C16H32O7S		409.2	1.478	0.304	0.18	7	CHO	C23H34O7
	367.191	1.217	0.174	0.38	10	CHO	C23H28O4		409.223	1.9	0.35	0	2	CHOS	C20H38O7S
	367.285	1.818	0.182	0.05	3	CHO	C22H40O4		409.227	1.583	0.25	0.14	6	CHO	C24H38O6
	368.135	1.353	0.471	0.17	7	CHON	C17H23NO8		409.26	1.68	0.2	0.11	5	CHO	C25H42O5
	368.172	1.5	0.389	0.11	6	CHON	C18H27NO7		411.13	1.2	0.5	0.27	9	CHO	C20H24O10
	368.183	1.588	0.353	0	6	CHON	C17H27N3O6		411.133	1.647	0.588	0	4	CHOS	C17H28O10S
	368.208	1.632	0.316	0.07	5	CHON	C19H31NO6		411.164	1.333	0.429	0.21	8	CHO	C21H28O9
	369.025	0.556	0.5	0.7	14	CHO	C18H10O9		411.166	1.778	0.5	0	3	CHOS	C18H32O9S
	369.062	0.737	0.421	0.6	13	CHO	C19H14O8		411.181	1.895	0.316	0	2	CHOS	C19H36O6S2
	369.083	1.125	0.625	0.27	8	CHO	C16H18O10		411.202	1.455	0.364	0.17	7	CHO	C22H32O8
	369.098	0.9	0.35	0.52	12	CHO	C20H18O7		411.206	1.895	0.421	0	2	CHOS	C19H36O8S
	369.119	1.294	0.529	0.2	7	CHO	C17H22O9		411.239	1.947	0.421	0	2	CHOP	C19H37O8P
	369.134	1.048	0.286	0.44	11	CHO	C21H22O6		411.275	1.565	0.304	0.13	6	CHO	C23H36O7
	369.155	1.444	0.444	0.14	6	CHO	C18H26O8		411.312	1.667	0.25	0.1	5	CHO	C24H40O6
	369.167	1.529	0.412	0.04	6	CHON	C17H26N2O7		413.145	1	0.667	0.33	10	CHO	C18H18O12
	369.171	1.182	0.227	0.38	10	CHO	C22H26O5		413.162	1.3	0.5	0.2	8	CHO	C20H26O10
	369.203	1.667	0.333	0	5	CHON	C18H30N2O6		413.182	1.765	0.588	0	3	CHOS	C17H30O10S
	369.265	1.81	0.238	0.03	3	CHO	C21H38O5		413.197	1.429	0.429	0.15	7	CHO	C21H30O9
	370.151	1.471	0.471	0.08	6	CHON	C17H25NO8		413.218	1.889	0.5	0	2	CHOS	C18H34O9S
	370.162	1.562	0.438	0	6	CHON	C16H25N3O7		413.233	2	0.316	0	1	CHOS	C19H38O6S2
	370.187	1.611	0.389	0.04	5	CHON	C18H29NO7		413.255	1.545	0.364	0.11	6	CHO	C22H34O8
	370.198	1.706	0.353	0	5	CHON	C17H29N3O6		413.291	2	0.421	0	1	CHOS	C19H38O8S
	370.223	1.737	0.316	0	4	CHON	C19H33NO6		415.14	1.652	0.304	0.08	5	CHO	C23H38O7
	371.004	0.471	0.588	0.75	14	CHO	C17H8O10		415.161	1.75	0.25	0.05	4	CHO	C24H42O6
	371.041	0.667	0.5	0.63	13	CHO	C18H12O9		415.197	2	0.529	0	2	CHONP	C17H34NO9P
	371.077	0.842	0.421	0.53	12	CHO	C19H16O8		415.213	1.263	0.579	0.19	8	CHO	C19H24O11
	371.081	1.25	0.5	0.18	7	CHOS	C16H20O8S		415.234	1.4	0.5	0.13	7	CHO	C20H28O10
	371.098	1.25	0.625	0.18	7	CHO	C16H20O10		415.249	1.524	0.429	0.09	6	CHO	C21H32O9
	371.114	1	0.35	0.45	11	CHO	C20H20O7		415.27	1.28	0.24	0.32	10	CHO	C25H32O6
	371.117	1.412	0.412	0.12	6	CHOS	C17H24O7S		415.285	1.636	0.364	0.06	5	CHO	C22H36O8
	371.135	1.412	0.529	0.12	6	CHO	C17H24O9		415.306	1.739	0.304	0.03	4	CHO	C23H40O7
	371.15	1.143	0.286	0.39	10	CHO	C21H24O6		417.119	1.833	0.25	0	3	CHO	C24H44O6
	371.153	1.556	0.333	0.07	5	CHOS	C18H28O6S		417.14	1.368	0.579	0.11	7	CHO	C19H26O11
	371.182	1.647	0.412	0	5	CHON	C17H28N2O7		417.155	1.13	0.348	0.37	11	CHO	C23H26O8
	371.186	1.273	0.227	0.33	9	CHO	C22H28O5		417.159	1.5	0.5	0.07	6	CHO	C20H30O10
	371.19	1.684	0.263	0.03	4	CHOS	C19H32O5S		417.177	1.25	0.292	0.32	10	CHO	C24H30O7
	371.208	1.684	0.368	0.03	4	CHO	C19H32O7		417.192	1.619	0.429	0.03	5	CHO	C21H34O9
	371.219	1.778	0.333	0	4	CHON	C18H32N2O6		417.195	1.36	0.24	0.27	9	CHO	C25H34O6
	371.223	1.391	0.174	0.29	8	CHO	C23H32O4		417.213	1.727	0.364	0	4	CHO	C22H38O8
	371.28	1.905	0.238	0	2	CHO	C21H40O5		417.228	1.462	0.192	0.23	8	CHO	C26H38O5
	372.178	1.688	0.438	0	5	CHON	C16H27N3O7		417.249	1.826	0.304	0	3	CHO	C23H42O7
	372.203	1.722	0.389	0	4	CHON	C18H31NO7		417.265	1.917	0.25	0	2	CHO	C24H46O6
	372.214	1.824	0.353	0	4	CHON	C17H31N3O6		417.286	0.952	0.476	0.44	12	CHO	C21H20O10
	373.02	0.588	0.588	0.67	13	CHO	C17H10O10		417.301	1.091	0.409	0.37	11	CHO	C22H24O9
	373.056	0.778	0.5	0.56	12	CHO	C18H14O9		417.322	1.474	0.579	0.04	6	CHO	C19H28O11
	373.093	0.947	0.421	0.47	11	CHO	C19H18O8		419.135	1.217	0.348	0.32	10	CHO	C23H28O8
	373.096	1.375	0.5	0.09	6	CHOS	C16H22O8S		419.138	1.6	0.5	0	5	CHO	C20H32O10
	373.114	1.375	0.625	0.09	6	CHO	C16H22O10		419.156	1.333	0.292	0.27	9	CHO	C24H32O7
	373.133	1.529	0.412	0.04	5	CHOS	C17H26O7S		419.171	1.714	0.429	0	4	CHO	C21H36O9
	373.15	1.529	0.529	0.04	5	CHO	C17H26O9		419.175	1.44	0.24	0.23	8	CHO	C25H36O6
	373.166	1.238	0.286	0.33	9	CHO	C21H26O6		419.192	1.818	0.364	0	3	CHO	C22H40O8
	373.187	1.667	0.444	0	4	CHO	C18H30O8		419.208	1.538	0.192	0.19	7	CHO	C26H40O5
	373.206	1.789	0.263	0	3	CHOS	C19H34O5S		419.211	1.913	0.304	0	2	CHO	C23H44O7
	373.223	1.789	0.368	0	3	CHO	C19H34O7		419.229	2	0.25	0	1	CHO	C24H48O6
	373.26	1.9	0.3	0	2	CHO	C20H38O6		419.244	1.048	0.476	0.38	11	CHO	C21H22O10
	373.296	2	0.238	0	1	CHO	C21H42O5		419.247	1.182	0.409	0.31	10	CHO	C22H26O9
	374.125	1.105	0.368	0.38	10	CHON	C19H21NO7		419.265	1.579	0.474	0	5	CHOS	C19H30O9S
	374.161	1.25	0.3	0.31	9	CHON	C20H25NO6		419.28	1.579	0.579	0	5	CHO	C19H30O11
	374.172	1.316	0.263	0.26	9	CHON	C19H25N3O5		419.301	1.304	0.348	0.26	9	CHO	C23H30O8
	374.182	1.706	0.471	0	4	CHON	C17H29NO8		421.114	1.7	0.4	0	4	CHOS	C20H34O8S
	374.216	1.5	0.091	0.21	7	CHONS	C22H33NO2S		421.15	1.417	0.292	0.22	8	CHO	C24H34O7
	374.218	1.833	0.389	0	3	CHON	C18H33NO7		421.154	1.81	0.429	0	3	CHO	C21H38O9
	375.036	0.706	0.588	0.58	12	CHO	C17H12O10		421.172	1.52	0.24	0.18	7	CHO	C25H38O6
	375.051	0.571	0.333	0.71	16	CHO	C21H12O7		421.187	1.909	0.364	0	2	CHO	C22H42O8
	375.072	0.889	0.5	0.48	11	CHO	C18H16O9		421.19	1.615	0.192	0.15	6	CHO	C26H42O5
	375.076	1.333	0.6	0.05	6	CHOS	C15H20O9S		421.208	2	0.304	0	1	CHO	C23H46O7
	375.109	1.053	0.421	0.4	10	CHO	C19H20O8		421.223	1.704	0.148	0.12	5	CHO	C27H46O4
	375.112	1.5	0.5	0	5	CHOS	C16H24O8S		421.227	1.143	0.476	0.31	10	CHO	C21H24O10
	375.13	1.5	0.625	0	5	CHO	C16H24O10		421.26	1.273	0.409	0.26	9	CHO	C22H28O9
	375.145	1.2	0.35	0.33	9	CHO	C20H24O7		421.296	1.684	0.474	0	4	CHOS	C19H32O9S
	375.148	1.647	0.412	0	4	CHOS	C17H28O7S		423.13	1.391	0.348	0.21	8	CHO	C23H32O8
	375.156	1.263	0.316	0.29	9	CHON	C19H24N2O6		423.133	1.8	0.4	0	3	CHOS	C20H36O8S
	375.166	1.647	0.529	0	4	CHO	C17H28O9		423.166	1.8	0.5	0	3	CHO	C20H36O10
	375.181	1.333	0.286	0.28	8	CHO	C21H28O6		423.169	1.5	0.292	0.17	7	CHO	C24H36O7
	375.202	1.778	0.444	0	3	CHO	C18H32O8		423.188	1.905	0.429	0	2	CHO	C21H40O9
	375.221	1.895	0.263	0	2	CHOS	C19H36O5S		423.202	1.6	0.24	0.14	6	CHO	C25H40O6
	375.239	1.895	0.368	0	2	CHO	C19H36O7		423.206	1.692	0.192	0.11	5	CHO	C26H44O5
	375.254	1.565	0.174	0.19	6	CHO	C23H36O4		423.215	1.35	0.4	0.15	9	CHON	C20H27N3O8
	376.14	1.211	0.368	0.31	9	CHON	C19H23NO7		423.239	1.667	0.556	0	4	CHOS	C18H30O10S
	376.151	1.278	0.333	0.25	9	CHON	C18H23N3O6		423.275	1.667	0.667	0	4	CHO	C18H30O12
	376.234	1.944	0.389	0	2	CHON	C18H35NO7		425.073	1.364	0.409	0.2	8	CHO	C22H30O9
	376.249	1.591	0.182	0.16	6	CHON	C22H35NO4		425.079	1.789	0.474	0	3	CHOS	C19H34O9S
	377.03	0.5	0.4	0.75	16	CHO	C20H10O8		425.145	1.842	0.474	0	3	CHOP	C19H35O9P
	377.051	0.824	0.588	0.5	11	CHO	C17H14O10		425.149	1.478	0.348	0.16	7	CHO	C23H34O8
	377.067	0.667	0.333	0.66	15	CHO	C21H14O7		425.182	1.9	0.4	0	2	CHOS	C20H38O8S
	377.088	1	0.5	0.41	10	CHO	C18H18O9		425.185	1.95	0.4	0	2	CHOP	C20H39O8P
	377.091	1.467	0.6	0	5	CHOS	C15H22O9S		425.204	1.583	0.292	0.12	6	CHO	C24H38O7
	377.124	1.158	0.421	0.33	9	CHO	C19H22O8		425.218	1.68	0.24	0.09	5	CHO	C25H42O6
	377.128	1.625	0.5	0	4	CHOS	C16H26O8S		425.221	1.333	0.476	0.19	8	CHO	C21H28O10
	377.145	1.625	0.625	0	4	CHO	C16H26O10		425.254	1.778	0.556	0	3	CHOS	C18H32O10S
	377.164	1.765	0.412	0	3	CHOS	C17H30O7S		425.291	1.895	0.368	0	2	CHOS	C19H36O7S2
	377.172	1.368	0.316	0.21	8	CHON	C19H26N2O6		426.19	1.455	0.409	0.14	7	CHO	C22H32O9
	377.182	1.765	0.529	0	3	CHO	C17H30O9		427.125	1.895	0.474	0	2	CHOS	C19H36O9S
	377.218	1.889	0.444	0	2	CHO	C18H34O8		427.161	1.947	0.474	0	2	CHOP	C19H37O9P
	377.237	2	0.263	0	1	CHOS	C19H38O5S		427.197	1.231	0.231	0.35	11	CHO	C26H32O6
	377.255	2	0.368	0	1	CHO	C19H38O7		427.213	1.565	0.348	0.11	6	CHO	C23H36O8
	377.27	1.652	0.174	0.14	5	CHO	C23H38O4		427.234	1.667	0.292	0.07	5	CHO	C24H40O7
	378.156	1.316	0.368	0.24	8	CHON	C19H25NO7		427.27	1.429	0.143	0.27	9	CHO	C28H40O4
	378.167	1.389	0.333	0.17	8	CHON	C18H25N3O6		427.307	1.76	0.24	0.05	4	CHO	C25H44O6
	378.192	1.45	0.3	0.19	7	CHON	C20H29NO6		429.14	1.3	0.55	0.17	8	CHO	C20H26O11
	379.067	0.941	0.588	0.42	10	CHO	C17H16O10		429.156	1.2	0.28	0.35	11	CHO	C25H30O7
	379.104	1.111	0.5	0.33	9	CHO	C18H20O9		429.177	1.545	0.409	0.09	6	CHO	C22H34O9
	379.107	1.6	0.6	0	4	CHOS	C15H24O9S		429.192	2	0.474	0	1	CHOS	C19H38O9S
	379.14	1.263	0.421	0.27	8	CHO	C19H24O8		429.213	1.652	0.348	0.05	5	CHO	C23H38O8
	379.143	1.75	0.5	0	3	CHOS	C16H28O8S		429.228	1.407	0.185	0.27	9	CHO	C27H38O5
	379.161	1.75	0.625	0	3	CHO	C16H28O10		429.249	1.75	0.292	0.02	4	CHO	C24H42O7
	379.18	1.882	0.412	0	2	CHOS	C17H32O7S		429.265	1.5	0.143	0.23	8	CHO	C28H42O4
	379.189	1.941	0.412	0	2	CHOP	C17H33O7P		429.286	1.043	0.391	0.41	12	CHO	C23H24O9
	379.285	1.739	0.174	0.1	4	CHO	C23H40O4		429.322	1.4	0.55	0.1	7	CHO	C20H28O11
	380.135	1.278	0.444	0.23	8	CHON	C18H23NO8		431.098	1.167	0.333	0.35	11	CHO	C24H28O8
	380.146	1.353	0.412	0.14	8	CHON	C17H23N3O7		431.135	1.524	0.476	0.06	6	CHO	C21H32O10
	380.148	1.867	0.533	0	3	CHONP	C15H28NO8P		431.156	1.28	0.28	0.3	10	CHO	C25H32O7
	380.171	1.421	0.368	0.17	7	CHON	C19H27NO7		431.171	1.636	0.409	0.03	5	CHO	C22H36O9
	380.183	1.5	0.333	0.08	7	CHON	C18H27N3O6		431.192	1.385	0.231	0.26	9	CHO	C26H36O6
	381.025	0.526	0.474	0.72	15	CHO	C19H10O9		431.208	1.739	0.348	0	4	CHO	C23H40O8
	381.062	0.7	0.4	0.62	14	CHO	C20H14O8		431.229	1.481	0.185	0.22	8	CHO	C27H40O5
	381.083	1.059	0.588	0.33	9	CHO	C17H18O10		431.244	1.833	0.292	0	3	CHO	C24H44O7
	381.098	0.857	0.333	0.54	13	CHO	C21H18O7		431.265	1.571	0.143	0.19	7	CHO	C28H44O4
	381.101	1.222	0.389	0.26	8	CHOS	C18H22O7S		431.28	1.13	0.391	0.35	11	CHO	C23H26O9
	381.119	1.222	0.5	0.26	8	CHO	C18H22O9		431.301	1.5	0.55	0.03	6	CHO	C20H30O11
	381.123	1.733	0.6	0	3	CHOS	C15H26O9S		431.338	1.25	0.333	0.3	10	CHO	C24H30O8
	381.134	1	0.273	0.47	12	CHO	C22H22O6		433.114	1.619	0.476	0	5	CHO	C21H34O10
	381.156	1.368	0.421	0.2	7	CHO	C19H26O8		433.15	1.36	0.28	0.26	9	CHO	C25H34O7
	381.159	1.875	0.5	0	2	CHOS	C16H30O8S		433.154	1.727	0.409	0	4	CHO	C22H38O9
	381.171	1.13	0.217	0.41	11	CHO	C23H26O5		433.171	1.462	0.231	0.22	8	CHO	C26H38O6
	381.195	2	0.412	0	1	CHOS	C17H34O7S		433.187	1.826	0.348	0	3	CHO	C23H42O8
	382.151	1.389	0.444	0.15	7	CHON	C18H25NO8		433.19	1.556	0.185	0.18	7	CHO	C27H42O5
	382.162	1.471	0.412	0.05	7	CHON	C17H25N3O7		433.223	1.917	0.292	0	2	CHO	C24H46O7
	382.187	1.526	0.368	0.1	6	CHON	C19H29NO7		433.244	1.091	0.455	0.35	11	CHO	C22H24O10
	382.224	1.65	0.3	0.06	5	CHON	C20H33NO6		433.26	1.217	0.391	0.3	10	CHO	C23H28O9
	383.041	0.632	0.474	0.66	14	CHO	C19H12O9		433.281	1.6	0.45	0	5	CHOS	C20H32O9S
	383.077	0.8	0.4	0.56	13	CHO	C20H16O8		433.296	1.6	0.55	0	5	CHO	C20H32O11
	383.098	1.176	0.588	0.25	8	CHO	C17H20O10		433.317	1.714	0.381	0	4	CHOS	C21H36O8S
	383.114	0.952	0.333	0.49	12	CHO	C21H20O7		433.332	1.714	0.476	0	4	CHO	C21H36O10
	383.117	1.333	0.389	0.19	7	CHOS	C18H24O7S		435.13	1.44	0.28	0.21	8	CHO	C25H36O7
	383.135	1.333	0.5	0.19	7	CHO	C18H24O9		435.166	1.818	0.409	0	3	CHO	C22H40O9
	383.15	1.091	0.273	0.42	11	CHO	C22H24O6		435.169	1.538	0.231	0.17	7	CHO	C26H40O6
	383.171	1.474	0.421	0.13	6	CHO	C19H28O8		435.202	1.913	0.348	0	2	CHO	C23H44O8
	383.174	2	0.5	0	1	CHOS	C16H32O8S		435.206	1.63	0.185	0.14	6	CHO	C27H44O5
	383.186	1.217	0.217	0.37	10	CHO	C23H28O5		435.224	2	0.292	0	1	CHO	C24H48O7
	384.143	2	0.643	0	2	CHONP	C14H28NO9P		435.239	1.182	0.455	0.29	10	CHO	C22H26O10
	384.166	1.5	0.444	0.08	6	CHON	C18H27NO8		435.26	1.579	0.526	0	5	CHOS	C19H30O10S
	384.178	1.588	0.412	0	6	CHON	C17H27N3O7		435.275	1.304	0.391	0.24	9	CHO	C23H30O9
	384.203	1.632	0.368	0.03	5	CHON	C19H31NO7		435.312	1.7	0.45	0	4	CHOS	C20H34O9S
	384.214	1.722	0.333	0	5	CHON	C18H31N3O6		436.173	1.7	0.55	0	4	CHO	C20H34O11
	385.02	0.556	0.556	0.69	14	CHO	C18H10O10		437.149	1.417	0.333	0.2	8	CHO	C24H34O8
	385.057	0.737	0.474	0.59	13	CHO	C19H14O9		437.167	1.81	0.381	0	3	CHOS	C21H38O8S
	385.093	0.9	0.4	0.5	12	CHO	C20H18O8		437.182	1.81	0.476	0	3	CHO	C21H38O10
	385.096	1.294	0.471	0.17	7	CHOS	C17H22O8S		437.185	1.52	0.28	0.16	7	CHO	C25H38O7
	385.114	1.294	0.588	0.17	7	CHO	C17H22O10		437.195	1.615	0.231	0.13	6	CHO	C26H42O6
	385.133	1.444	0.389	0.11	6	CHOS	C18H26O7S		437.218	1.684	0.526	0	4	CHOS	C19H32O10S
	385.15	1.444	0.5	0.11	6	CHO	C18H26O9		437.221	1.391	0.391	0.19	8	CHO	C23H32O9
	385.166	1.182	0.273	0.37	10	CHO	C22H26O6		437.231	1.8	0.45	0	3	CHOS	C20H36O9S
	385.169	1.579	0.316	0.07	5	CHOS	C19H30O6S		437.254	1.85	0.45	0	3	CHOP	C20H37O9P
	385.202	1.304	0.217	0.32	9	CHO	C23H30O5		437.291	1.5	0.333	0.15	7	CHO	C24H36O8
	385.223	1.7	0.35	0.03	4	CHO	C20H34O7		439.161	1.905	0.381	0	2	CHOS	C21H40O8S
	385.238	1.417	0.167	0.27	8	CHO	C24H34O4		439.164	1.6	0.28	0.12	6	CHO	C25H40O7
	385.26	1.81	0.286	0	3	CHO	C21H38O6		439.183	1.692	0.231	0.09	5	CHO	C26H44O6
	386.157	1.562	0.5	0	6	CHON	C16H25N3O8		439.197	1.238	0.524	0.23	9	CHO	C21H26O11
	386.182	1.611	0.444	0	5	CHON	C18H29NO8		439.201	1.667	0.611	0	4	CHOS	C18H30O11S
	386.193	1.706	0.412	0	5	CHON	C17H29N3O7		439.21	1.364	0.455	0.18	8	CHO	C22H30O10
	386.219	1.737	0.368	0	4	CHON	C19H33NO7		439.213	1.789	0.526	0	3	CHOS	C19H34O10S
	386.255	1.85	0.3	0	3	CHON	C20H37NO6		439.234	1.478	0.391	0.14	7	CHO	C23H34O9
	387.036	0.667	0.556	0.62	13	CHO	C18H12O10		439.27	1.583	0.333	0.1	6	CHO	C24H38O8
	387.072	0.842	0.474	0.52	12	CHO	C19H16O9		439.285	1.68	0.28	0.07	5	CHO	C25H42O7
	387.075	1.25	0.562	0.14	7	CHOS	C16H20O9S		439.307	1.769	0.231	0.04	4	CHO	C26H46O6
	387.109	1	0.4	0.44	11	CHO	C20H20O8		441.14	1.533	0.1	0.23	8	CHO	C30H46O3
	387.112	1.412	0.471	0.08	6	CHOS	C17H24O8S		441.192	1.333	0.524	0.16	8	CHO	C21H28O11
	387.13	1.412	0.588	0.08	6	CHO	C17H24O10		441.213	1.12	0.32	0.38	12	CHO	C25H28O8
	387.145	1.143	0.333	0.37	10	CHO	C21H24O7		441.216	1.565	0.391	0.08	6	CHO	C23H36O9
	387.148	1.556	0.389	0.04	5	CHOS	C18H28O7S		441.249	1.333	0.222	0.29	10	CHO	C27H36O6
	387.166	1.556	0.5	0.04	5	CHO	C18H28O9		441.265	1.429	0.179	0.25	9	CHO	C28H40O5
	387.181	1.273	0.273	0.32	9	CHO	C22H28O6		441.286	1.76	0.28	0.02	4	CHO	C25H44O7
	387.202	1.684	0.421	0	4	CHO	C19H32O8		441.301	1.517	0.138	0.22	8	CHO	C29H44O4
	387.218	1.391	0.217	0.27	8	CHO	C23H32O5		443.135	1.846	0.231	0	3	CHO	C26H48O6
	387.239	1.8	0.35	0	3	CHO	C20H36O7		443.156	1.2	0.32	0.33	11	CHO	C25H30O8
	387.275	1.905	0.286	0	2	CHO	C21H40O6		443.171	1.545	0.455	0.06	6	CHO	C22H34O10
	389.052	0.778	0.556	0.54	12	CHO	C18H14O10		443.192	1.308	0.269	0.29	10	CHO	C26H34O7
	389.088	0.947	0.474	0.45	11	CHO	C19H18O9		443.208	1.652	0.391	0.03	5	CHO	C23H38O9
	389.091	1.375	0.562	0.05	6	CHOS	C16H22O9S		443.229	1.407	0.222	0.25	9	CHO	C27H38O6
	389.109	1.375	0.688	0.05	6	CHO	C16H22O11		443.244	1.75	0.333	0	4	CHO	C24H42O8
	389.124	1.1	0.4	0.38	10	CHO	C20H22O8		443.265	1.5	0.179	0.22	8	CHO	C28H42O5
	389.128	1.529	0.471	0	5	CHOS	C17H26O8S		443.28	1.84	0.28	0	3	CHO	C25H46O7
	389.145	1.529	0.588	0	5	CHO	C17H26O10		443.301	1.586	0.138	0.19	7	CHO	C29H46O4
	389.161	1.238	0.333	0.31	9	CHO	C21H26O7		443.317	1.167	0.375	0.33	11	CHO	C24H28O9
	389.164	1.667	0.389	0	4	CHOS	C18H30O7S		445.15	1.524	0.524	0.03	6	CHO	C21H32O11
	389.182	1.667	0.5	0	4	CHO	C18H30O9		445.172	1.28	0.32	0.29	10	CHO	C25H32O8
	389.197	1.364	0.273	0.26	8	CHO	C22H30O6		445.187	1.636	0.455	0	5	CHO	C22H36O10
	389.2	1.789	0.316	0	3	CHOS	C19H34O6S		445.208	1.385	0.269	0.24	9	CHO	C26H36O7
	389.218	1.789	0.421	0	3	CHO	C19H34O8		445.223	1.739	0.391	0	4	CHO	C23H40O9
	389.233	1.478	0.217	0.22	7	CHO	C23H34O5		445.244	1.481	0.222	0.21	8	CHO	C27H40O6
	389.237	1.9	0.25	0	2	CHOS	C20H38O5S		445.259	1.833	0.333	0	3	CHO	C24H44O8
	389.255	1.9	0.35	0	2	CHO	C20H38O7		445.281	1.571	0.179	0.18	7	CHO	C28H44O5
	389.27	1.583	0.167	0.18	6	CHO	C24H38O4		445.296	1.92	0.28	0	2	CHO	C25H48O7
	389.291	2	0.286	0	1	CHO	C21H42O6		445.317	1.13	0.435	0.33	11	CHO	C23H26O10
	390.167	1.316	0.316	0.23	9	CHON	C19H25N3O6		447.13	1.5	0.6	0	6	CHO	C20H30O12
	390.192	1.381	0.286	0.24	8	CHON	C21H29NO6		447.166	1.25	0.375	0.28	10	CHO	C24H30O9
	391.046	0.571	0.381	0.71	16	CHO	C21H12O8		447.169	1.619	0.524	0	5	CHO	C21H34O11
	391.067	0.889	0.556	0.46	11	CHO	C18H16O10		447.187	1.36	0.32	0.24	9	CHO	C25H34O8
	391.103	1.053	0.474	0.38	10	CHO	C19H20O9		447.206	1.727	0.455	0	4	CHO	C22H38O10
	391.107	1.5	0.562	0	5	CHOS	C16H24O9S		447.224	1.462	0.269	0.2	8	CHO	C26H38O7
	391.14	1.2	0.4	0.31	9	CHO	C20H24O8		447.239	1.826	0.391	0	3	CHO	C23H42O9
	391.143	1.647	0.471	0	4	CHOS	C17H28O8S		447.26	1.556	0.222	0.17	7	CHO	C27H42O6
	391.176	1.333	0.333	0.26	8	CHO	C21H28O7		447.275	1.917	0.333	0	2	CHO	C24H46O8
	391.197	1.778	0.5	0	3	CHO	C18H32O9		447.296	1.643	0.179	0.14	6	CHO	C28H46O5
	391.213	1.455	0.273	0.21	7	CHO	C22H32O6		447.312	1.217	0.435	0.28	10	CHO	C23H28O10
	391.216	1.895	0.316	0	2	CHOS	C19H36O6S		447.333	1.333	0.375	0.23	9	CHO	C24H32O9
	391.234	1.895	0.421	0	2	CHO	C19H36O8		449.145	1.714	0.429	0	4	CHOS	C21H36O9S
	391.249	1.565	0.217	0.17	6	CHO	C23H36O5		449.149	1.714	0.524	0	4	CHO	C21H36O11
	391.27	2	0.35	0	1	CHO	C20H40O7		449.15	1.44	0.32	0.19	8	CHO	C25H36O8
	391.285	1.667	0.167	0.14	5	CHO	C24H40O4		449.182	1.538	0.269	0.16	7	CHO	C26H40O7
	392.146	1.278	0.389	0.22	9	CHON	C18H23N3O7		449.185	1.63	0.222	0.12	6	CHO	C27H44O6
	392.171	1.35	0.35	0.23	8	CHON	C20H27NO7		449.203	1.182	0.5	0.27	10	CHO	C22H26O11
	392.208	1.476	0.286	0.18	7	CHON	C21H31NO6		449.218	1.304	0.435	0.22	9	CHO	C23H30O10
	393.083	1	0.556	0.38	10	CHO	C18H18O10		449.221	1.7	0.5	0	4	CHOS	C20H34O10S
	393.119	1.158	0.474	0.31	9	CHO	C19H22O9		449.239	1.417	0.375	0.18	8	CHO	C24H34O9
	393.155	1.3	0.4	0.25	8	CHO	C20H26O8		449.254	1.81	0.524	0	3	CHO	C21H38O11
	393.159	1.765	0.471	0	3	CHOS	C17H30O8S		449.291	1.52	0.32	0.14	7	CHO	C25H38O8
	393.192	1.429	0.333	0.2	7	CHO	C21H30O7		451.159	1.615	0.269	0.11	6	CHO	C26H42O7
	393.195	1.889	0.389	0	2	CHOS	C18H34O7S		451.164	1.704	0.222	0.08	5	CHO	C27H46O6
	393.213	1.889	0.5	0	2	CHO	C18H34O9		451.197	1.684	0.579	0	4	CHOS	C19H32O11S
	393.228	1.545	0.273	0.16	6	CHO	C22H34O6		451.201	1.185	0.185	0.36	12	CHOS	C27H32O5S
	393.232	2	0.316	0	1	CHOS	C19H38O6S		451.21	1.391	0.435	0.17	8	CHO	C23H32O10
	393.265	1.652	0.217	0.12	5	CHO	C23H38O5		451.234	1.8	0.5	0	3	CHOS	C20H36O10S
	393.301	1.75	0.167	0.09	4	CHO	C24H42O4		451.237	1.5	0.375	0.13	7	CHO	C24H36O9
	394.151	1.316	0.421	0.21	8	CHON	C19H25NO8		451.27	1.905	0.429	0	2	CHOS	C21H40O9S
	394.162	1.389	0.389	0.13	8	CHON	C18H25N3O7		451.306	1.6	0.32	0.1	6	CHO	C25H40O8
	394.187	1.45	0.35	0.16	7	CHON	C20H29NO7		453.14	1.692	0.269	0.07	5	CHO	C26H44O7
	394.224	1.571	0.286	0.12	6	CHON	C21H33NO6		453.143	1.467	0.133	0.25	9	CHO	C30H44O4
	395.098	1.111	0.556	0.31	9	CHO	C18H20O10		453.177	1.778	0.222	0.04	4	CHO	C27H48O6
	395.102	1.6	0.667	0	4	CHOS	C15H24O10S		453.18	1.364	0.5	0.15	8	CHO	C22H30O11
	395.117	1.263	0.368	0.24	8	CHOS	C19H24O7S		453.213	1.478	0.435	0.11	7	CHO	C23H34O10
	395.135	1.263	0.474	0.24	8	CHO	C19H24O9		453.249	1.95	0.5	0	2	CHOP	C20H39O10P
	395.138	1.75	0.562	0	3	CHOS	C16H28O9S		453.286	1.259	0.259	0.32	11	CHO	C27H34O7
	395.171	1.4	0.4	0.19	7	CHO	C20H28O8		453.322	1.583	0.375	0.08	6	CHO	C24H38O9
	395.175	1.882	0.471	0	2	CHOS	C17H32O8S		453.337	1.357	0.214	0.28	10	CHO	C28H38O6
	395.186	1.167	0.208	0.4	11	CHO	C24H28O5		455.156	1.68	0.32	0.05	5	CHO	C25H42O8
	395.208	1.524	0.333	0.14	6	CHO	C21H32O7		455.171	1.448	0.172	0.25	9	CHO	C29H42O5
	395.244	1.636	0.273	0.11	5	CHO	C22H36O6		455.229	1.769	0.269	0.02	4	CHO	C26H46O7
	395.28	1.739	0.217	0.07	4	CHO	C23H40O5		455.244	1.533	0.133	0.21	8	CHO	C30H46O4
	396.141	1.353	0.471	0.1	8	CHON	C17H23N3O8		455.28	1.333	0.571	0.13	8	CHO	C21H28O12
	396.166	1.421	0.421	0.14	7	CHON	C19H27NO8		455.302	1.455	0.5	0.09	7	CHO	C22H32O11
	396.178	1.5	0.389	0.04	7	CHON	C18H27N3O7		455.317	1.231	0.308	0.32	11	CHO	C26H32O8
	396.203	1.55	0.35	0.1	6	CHON	C20H31NO7		455.338	1.565	0.435	0.06	6	CHO	C23H36O10
	396.214	1.632	0.316	0	6	CHON	C19H31N3O6		457.187	1.333	0.259	0.28	10	CHO	C27H36O7
	396.224	2.059	0.529	0	1	CHON	C17H35NO9		457.208	1.667	0.375	0.03	5	CHO	C24H40O9
	396.239	1.667	0.286	0.06	5	CHON	C21H35NO6		457.223	1.429	0.214	0.24	9	CHO	C28H40O6
	397.057	0.7	0.45	0.61	14	CHO	C20H14O9		457.244	1.76	0.32	0	4	CHO	C25H44O8
	397.093	0.857	0.381	0.53	13	CHO	C21H18O8		457.26	1.517	0.172	0.21	8	CHO	C29H44O5
	397.114	1.222	0.556	0.23	8	CHO	C18H22O10		457.281	1.846	0.269	0	3	CHO	C26H48O7
	397.133	1.368	0.368	0.17	7	CHOS	C19H26O7S		457.296	1.6	0.133	0.18	7	CHO	C30H48O4
	397.15	1.368	0.474	0.17	7	CHO	C19H26O9		457.317	1.083	0.417	0.37	12	CHO	C24H26O10
	397.187	1.5	0.4	0.12	6	CHO	C20H30O8		457.332	1.429	0.571	0.07	7	CHO	C21H30O12
	397.202	1.25	0.208	0.35	10	CHO	C24H30O5		459.166	1.2	0.36	0.32	11	CHO	C25H30O9
	397.223	1.619	0.333	0.09	5	CHO	C21H34O7		459.187	1.545	0.5	0.03	6	CHO	C22H34O11
	397.26	1.727	0.273	0.05	4	CHO	C22H38O6		459.202	1.308	0.308	0.27	10	CHO	C26H34O8
	398.146	1.389	0.5	0.12	7	CHON	C18H25NO9		459.224	1.652	0.435	0	5	CHO	C23H38O10
	398.182	1.526	0.421	0.07	6	CHON	C19H29NO8		459.239	1.407	0.259	0.23	9	CHO	C27H38O7
	398.193	1.611	0.389	0	6	CHON	C18H29N3O7		459.26	1.5	0.214	0.2	8	CHO	C28H42O6
	398.218	1.65	0.35	0.03	5	CHON	C20H33NO7		459.275	1.84	0.32	0	3	CHO	C25H46O8
	399.036	0.632	0.526	0.64	14	CHO	C19H12O10		459.296	1.586	0.172	0.17	7	CHO	C29H46O5
	399.072	0.8	0.45	0.55	13	CHO	C20H16O9		459.312	1.167	0.417	0.32	11	CHO	C24H28O10
	399.109	0.952	0.381	0.47	12	CHO	C21H20O8		459.333	1.524	0.571	0	6	CHO	C21H32O12
	399.112	1.333	0.444	0.15	7	CHOS	C18H24O8S		461.145	1.28	0.36	0.27	10	CHO	C25H32O9
	399.145	1.091	0.318	0.41	11	CHO	C22H24O7		461.166	1.636	0.5	0	5	CHO	C22H36O11
	399.148	1.474	0.368	0.1	6	CHOS	C19H28O7S		461.182	1.385	0.308	0.23	9	CHO	C26H36O8
	399.166	1.474	0.474	0.1	6	CHO	C19H28O9		461.203	1.739	0.435	0	4	CHO	C23H40O10
	399.203	1.6	0.4	0.06	5	CHO	C20H32O8		461.218	1.481	0.259	0.19	8	CHO	C27H40O7
	399.239	1.714	0.333	0.03	4	CHO	C21H36O7		461.239	1.833	0.375	0	3	CHO	C24H44O9
	399.254	1.44	0.16	0.26	8	CHO	C25H36O4		461.254	1.571	0.214	0.16	7	CHO	C28H44O6
	399.275	1.818	0.273	0	3	CHO	C22H40O6		461.276	1.92	0.32	0	2	CHO	C25H48O8
	399.312	1.913	0.217	0	2	CHO	C23H44O5		461.291	1.655	0.172	0.13	6	CHO	C29H48O5
	400.161	1.5	0.5	0.04	6	CHON	C18H27NO9		461.312	1.13	0.478	0.31	11	CHO	C23H26O11
	400.173	1.588	0.471	0	6	CHON	C17H27N3O8		461.327	1.25	0.417	0.26	10	CHO	C24H30O10
	400.198	1.632	0.421	0	5	CHON	C19H31NO8		463.161	1.619	0.476	0	5	CHOS	C21H34O10S
	400.27	1.857	0.286	0	3	CHON	C21H39NO6		463.197	1.619	0.571	0	5	CHO	C21H34O12
	401.051	0.737	0.526	0.57	13	CHO	C19H14O10		463.201	1.36	0.36	0.22	9	CHO	C25H34O9
	401.088	0.9	0.45	0.48	12	CHO	C20H18O9		463.218	1.727	0.5	0	4	CHO	C22H38O11
	401.091	1.294	0.529	0.13	7	CHOS	C17H22O9S		463.234	1.462	0.308	0.18	8	CHO	C26H38O8
	401.127	1.444	0.444	0.08	6	CHOS	C18H26O8S		463.27	1.556	0.259	0.15	7	CHO	C27H42O7
	401.145	1.444	0.556	0.08	6	CHO	C18H26O10		463.307	1.643	0.214	0.12	6	CHO	C28H46O6
	401.164	1.579	0.368	0.03	5	CHOS	C19H30O7S		465.14	1.217	0.478	0.26	10	CHO	C23H28O11
	401.182	1.579	0.474	0.03	5	CHO	C19H30O9		465.177	1.333	0.417	0.21	9	CHO	C24H32O10
	401.193	1.667	0.444	0	5	CHON	C18H30N2O8		465.18	1.714	0.476	0	4	CHOS	C21H36O10S
	401.197	1.304	0.261	0.3	9	CHO	C23H30O6		465.213	1.538	0.308	0.14	7	CHO	C26H40O8
	401.2	1.7	0.3	0	4	CHOS	C20H34O6S		465.234	1.63	0.259	0.11	6	CHO	C27H44O7
	401.254	1.81	0.333	0	3	CHO	C21H38O7		465.249	1.714	0.214	0.08	5	CHO	C28H48O6
	401.27	1.52	0.16	0.22	7	CHO	C25H38O4		465.286	1.304	0.478	0.2	9	CHO	C23H30O11
	401.291	1.909	0.273	0	2	CHO	C22H42O6		465.322	1.7	0.55	0	4	CHOS	C20H34O11S
	402.213	1.737	0.421	0	4	CHON	C19H33NO8		467.159	1.417	0.417	0.16	8	CHO	C24H34O10
	403.031	0.667	0.611	0.6	13	CHO	C18H12O11		467.19	1.81	0.476	0	3	CHOS	C21H38O10S
	403.067	0.842	0.526	0.5	12	CHO	C19H16O10		467.192	1.857	0.476	0	3	CHOP	C21H39O10P
	403.103	1	0.45	0.42	11	CHO	C20H20O9		467.196	1.52	0.36	0.12	7	CHO	C25H38O9
	403.125	1.412	0.647	0.04	6	CHO	C17H24O11		467.229	1.615	0.308	0.09	6	CHO	C26H42O8
	403.14	1.143	0.381	0.35	10	CHO	C21H24O8		467.232	1.704	0.259	0.06	5	CHO	C27H46O7
	403.143	1.556	0.444	0	5	CHOS	C18H28O8S		467.265	1.786	0.214	0.04	4	CHO	C28H50O6
	403.161	1.556	0.556	0	5	CHO	C18H28O10		467.301	1.273	0.545	0.19	9	CHO	C22H28O12
	403.176	1.273	0.318	0.3	9	CHO	C22H28O7		467.317	1.391	0.478	0.14	8	CHO	C23H32O11
	403.18	1.684	0.368	0	4	CHOS	C19H32O7S		467.338	1.8	0.55	0	3	CHOS	C20H36O11S
	403.197	1.684	0.474	0	4	CHO	C19H32O9		469.172	1.5	0.417	0.11	7	CHO	C24H36O10
	403.213	1.391	0.261	0.25	8	CHO	C23H32O6		469.208	1.905	0.476	0	2	CHOS	C21H40O10S
	403.216	1.8	0.3	0	3	CHOS	C20H36O6S		469.221	1.952	0.476	0	2	CHOP	C21H41O10P
	403.234	1.8	0.4	0	3	CHO	C20H36O8		469.223	1.6	0.36	0.07	6	CHO	C25H40O9
	404.146	1.211	0.368	0.28	10	CHON	C19H23N3O7		469.244	1.379	0.207	0.27	10	CHO	C29H40O6
	404.172	1.286	0.333	0.27	9	CHON	C21H27NO7		469.257	1.692	0.308	0.05	5	CHO	C26H44O8
	404.183	1.35	0.3	0.21	9	CHON	C20H27N3O6		469.26	1.467	0.167	0.24	9	CHO	C30H44O5
	404.193	1.722	0.5	0	4	CHON	C18H31NO9		469.281	1.778	0.259	0.02	4	CHO	C27H48O7
	404.208	1.409	0.273	0.22	8	CHON	C22H31NO6		469.296	1.364	0.545	0.12	8	CHO	C22H30O12
	405.046	0.778	0.611	0.52	12	CHO	C18H14O11		469.317	1.478	0.478	0.09	7	CHO	C23H34O11
	405.083	0.947	0.526	0.43	11	CHO	C19H18O10		469.332	1.259	0.296	0.3	11	CHO	C27H34O8
	405.119	1.1	0.45	0.35	10	CHO	C20H22O9		471.151	1.583	0.417	0.05	6	CHO	C24H38O10
	405.122	1.529	0.529	0	5	CHOS	C17H26O9S		471.187	1.357	0.25	0.27	10	CHO	C28H38O7
	405.155	1.238	0.381	0.29	9	CHO	C21H26O8		471.202	1.448	0.207	0.23	9	CHO	C29H42O6
	405.159	1.667	0.444	0	4	CHOS	C18H30O8S		471.224	1.533	0.167	0.2	8	CHO	C30H46O5
	405.177	1.667	0.556	0	4	CHO	C18H30O10		471.239	1.852	0.259	0	3	CHO	C27H50O7
	405.192	1.364	0.318	0.24	8	CHO	C22H30O7		471.26	1.455	0.545	0.06	7	CHO	C22H32O12
	405.195	1.789	0.368	0	3	CHOS	C19H34O7S		471.275	1.231	0.346	0.3	11	CHO	C26H32O9
	405.213	1.789	0.474	0	3	CHO	C19H34O9		471.296	1.565	0.478	0.03	6	CHO	C23H36O11
	405.228	1.478	0.261	0.2	7	CHO	C23H34O6		471.312	1.333	0.296	0.26	10	CHO	C27H36O8
	405.249	1.9	0.4	0	2	CHO	C20H38O8		471.333	1.667	0.417	0	5	CHO	C24H40O10
	405.286	2	0.333	0	1	CHO	C21H42O7		471.348	1.429	0.25	0.22	9	CHO	C28H40O7
	405.301	1.68	0.16	0.13	5	CHO	C25H42O4		473.145	1.76	0.36	0	4	CHO	C25H44O9
	406.151	1.25	0.4	0.27	9	CHON	C20H25NO8		473.166	1.517	0.207	0.19	8	CHO	C29H44O6
	407.062	0.889	0.611	0.44	11	CHO	C18H16O11		473.182	1.846	0.308	0	3	CHO	C26H48O8
	407.098	1.053	0.526	0.36	10	CHO	C19H20O10		473.203	1.6	0.167	0.16	7	CHO	C30H48O5
	407.135	1.2	0.45	0.29	9	CHO	C20H24O9		473.218	1.2	0.4	0.3	11	CHO	C25H30O10
	407.138	1.647	0.529	0	4	CHOS	C17H28O9S		473.239	1.545	0.545	0	6	CHO	C22H34O12
	407.171	1.333	0.381	0.24	8	CHO	C21H28O8		473.254	1.308	0.346	0.26	10	CHO	C26H34O9
	407.175	1.778	0.444	0	3	CHOS	C18H32O8S		473.291	1.652	0.478	0	5	CHO	C23H38O11
	407.184	1.833	0.444	0	3	CHOP	C18H33O8P		473.312	1.407	0.296	0.22	9	CHO	C27H38O8
	407.208	1.455	0.318	0.19	7	CHO	C22H32O7		473.327	1.75	0.417	0	4	CHO	C24H42O10
	407.211	1.895	0.368	0	2	CHOS	C19H36O7S		475.161	1.5	0.25	0.18	8	CHO	C28H42O7
	407.244	1.565	0.261	0.15	6	CHO	C23H36O6		475.182	1.84	0.36	0	3	CHO	C25H46O9
	407.247	2	0.3	0	1	CHOS	C20H40O6S		475.197	1.586	0.207	0.15	7	CHO	C29H46O6
	408.166	1.35	0.4	0.2	8	CHON	C20H27NO8		475.219	1.667	0.167	0.13	6	CHO	C30H50O5
	408.178	1.421	0.368	0.12	8	CHON	C19H27N3O7		475.234	1.167	0.458	0.3	11	CHO	C24H28O11
	408.203	1.476	0.333	0.15	7	CHON	C21H31NO7		475.255	1.28	0.4	0.25	10	CHO	C25H32O10
	409.057	0.667	0.429	0.64	15	CHO	C21H14O9		475.27	1.636	0.545	0	5	CHO	C22H36O12
	409.114	1.158	0.526	0.29	9	CHO	C19H22O10		475.291	1.739	0.478	0	4	CHO	C23H40O11
	409.117	1.625	0.625	0	4	CHOS	C16H26O10S		475.307	1.481	0.296	0.17	8	CHO	C27H40O8
	409.129	0.957	0.304	0.49	13	CHO	C23H22O7		475.328	1.571	0.25	0.14	7	CHO	C28H44O7
	409.15	1.3	0.45	0.23	8	CHO	C20H26O9		475.343	1.655	0.207	0.12	6	CHO	C29H48O6
	409.154	1.765	0.529	0	3	CHOS	C17H30O9S		477.14	1.36	0.4	0.2	9	CHO	C25H34O10
	409.187	1.429	0.381	0.18	7	CHO	C21H30O8		477.177	1.462	0.346	0.16	8	CHO	C26H38O9
	409.19	1.889	0.444	0	2	CHOS	C18H34O8S		477.18	1.556	0.296	0.13	7	CHO	C27H42O8
	409.2	1.944	0.444	0	2	CHOP	C18H35O8P		477.198	1.643	0.25	0.1	6	CHO	C28H46O7
	409.223	1.545	0.318	0.14	6	CHO	C22H34O7		477.213	1.724	0.207	0.08	5	CHO	C29H50O6
	409.26	1.652	0.261	0.1	5	CHO	C23H38O6		477.234	1.217	0.522	0.24	10	CHO	C23H28O12
	410.182	1.45	0.4	0.13	7	CHON	C20H29NO8		477.249	1.333	0.458	0.19	9	CHO	C24H32O11
	410.203	1.941	0.588	0	2	CHON	C17H33NO10		477.286	1.44	0.4	0.15	8	CHO	C25H36O10
	410.218	1.571	0.333	0.09	6	CHON	C21H33NO7		477.322	1.538	0.346	0.12	7	CHO	C26H40O9
	410.255	1.682	0.273	0.06	5	CHON	C22H37NO6		479.156	1.714	0.25	0.06	5	CHO	C28H48O7
	411.072	0.762	0.429	0.58	14	CHO	C21H16O9		479.19	1.304	0.522	0.18	9	CHO	C23H30O12
	411.093	1.111	0.611	0.28	9	CHO	C18H20O11		479.192	1.417	0.458	0.14	8	CHO	C24H34O11
	411.112	1.263	0.421	0.21	8	CHOS	C19H24O8S		479.196	1.81	0.524	0	3	CHOS	C21H38O11S
	411.13	1.263	0.526	0.21	8	CHO	C19H24O10		479.265	1.52	0.4	0.1	7	CHO	C25H38O10
	411.133	1.75	0.625	0	3	CHOS	C16H28O10S		479.301	1.615	0.346	0.07	6	CHO	C26H42O9
	411.145	1.043	0.304	0.44	12	CHO	C23H24O7		479.338	1.4	0.2	0.26	10	CHO	C30H42O6
	411.166	1.4	0.45	0.16	7	CHO	C20H28O9		481.172	1.704	0.296	0.04	5	CHO	C27H46O8
	411.181	1.167	0.25	0.38	11	CHO	C24H28O6		481.175	1.786	0.25	0.02	4	CHO	C28H50O7
	411.202	1.524	0.381	0.12	6	CHO	C21H32O8		481.208	1.391	0.522	0.12	8	CHO	C23H32O12
	411.206	2	0.444	0	1	CHOS	C18H36O8S		481.211	1.5	0.458	0.08	7	CHO	C24H36O11
	411.218	1.28	0.2	0.33	10	CHO	C25H32O5		481.221	1.286	0.286	0.29	11	CHO	C28H36O8
	411.239	1.636	0.318	0.08	5	CHO	C22H36O7		481.244	1.6	0.4	0.05	6	CHO	C25H40O10
	411.275	1.739	0.261	0.05	4	CHO	C23H40O6		481.281	1.379	0.241	0.25	10	CHO	C29H40O7
	411.312	1.833	0.208	0.02	3	CHO	C24H44O5		481.317	1.692	0.346	0.02	5	CHO	C26H44O9
	412.161	1.421	0.474	0.11	7	CHON	C19H27NO9		481.353	1.467	0.2	0.22	9	CHO	C30H44O6
	412.198	1.55	0.4	0.07	6	CHON	C20H31NO8		483.151	1.778	0.296	0	4	CHO	C27H48O8
	412.209	1.632	0.368	0	6	CHON	C19H31N3O7		483.187	1.857	0.25	0	3	CHO	C28H52O7
	412.234	1.667	0.333	0.03	5	CHON	C21H35NO7		483.19	1.478	0.522	0.06	7	CHO	C23H34O12
	412.271	1.773	0.273	0	4	CHON	C22H39NO6		483.224	1.259	0.333	0.29	11	CHO	C27H34O9
	413.015	0.526	0.579	0.7	15	CHO	C19H10O11		483.227	1.583	0.458	0.03	6	CHO	C24H38O11
	413.051	0.7	0.5	0.6	14	CHO	C20H14O10		483.237	1.357	0.286	0.25	10	CHO	C28H38O8
	413.088	0.857	0.429	0.52	13	CHO	C21H18O9		483.26	1.68	0.4	0	5	CHO	C25H42O10
	413.109	1.222	0.611	0.2	8	CHO	C18H22O11		483.275	1.448	0.241	0.22	9	CHO	C29H42O7
	413.124	1	0.364	0.44	12	CHO	C22H22O8		483.296	1.533	0.2	0.19	8	CHO	C30H46O6
	413.127	1.368	0.421	0.14	7	CHOS	C19H26O8S		483.312	1.852	0.296	0	3	CHO	C27H50O8
	413.145	1.368	0.526	0.14	7	CHO	C19H26O10		483.333	1.231	0.385	0.29	11	CHO	C26H32O10
	413.161	1.13	0.304	0.38	11	CHO	C23H26O7		485.166	1.565	0.522	0	6	CHO	C23H36O12
	413.182	1.5	0.45	0.1	6	CHO	C20H30O9		485.203	1.333	0.333	0.24	10	CHO	C27H36O9
	413.197	1.25	0.25	0.33	10	CHO	C24H30O6		485.218	1.667	0.458	0	5	CHO	C24H40O11
	413.2	1.619	0.286	0.06	5	CHOS	C21H34O6S		485.239	1.429	0.286	0.21	9	CHO	C28H40O8
	413.218	1.619	0.381	0.06	5	CHO	C21H34O8		485.255	1.76	0.4	0	4	CHO	C25H44O10
	413.233	1.36	0.2	0.29	9	CHO	C25H34O5		485.291	1.517	0.241	0.18	8	CHO	C29H44O7
	413.255	1.727	0.318	0.03	4	CHO	C22H38O7		485.327	1.846	0.346	0	3	CHO	C26H48O9
	413.327	1.917	0.208	0	2	CHO	C24H46O5		485.348	1.6	0.2	0.15	7	CHO	C30H48O6
	414.177	1.526	0.474	0.04	6	CHON	C19H29NO9		487.182	1.2	0.44	0.28	11	CHO	C25H30O11
	414.213	1.65	0.4	0	5	CHON	C20H33NO8		487.197	1.308	0.385	0.24	10	CHO	C26H34O10
	415.031	0.632	0.579	0.63	14	CHO	C19H12O11		487.218	1.652	0.522	0	5	CHO	C23H38O12
	415.067	0.8	0.5	0.53	13	CHO	C20H16O10		487.234	1.407	0.333	0.2	9	CHO	C27H38O9
	415.107	1.333	0.5	0.12	7	CHOS	C18H24O9S		487.255	1.75	0.458	0	4	CHO	C24H42O11
	415.125	1.333	0.611	0.12	7	CHO	C18H24O11		487.27	1.5	0.286	0.17	8	CHO	C28H42O8
	415.161	1.474	0.526	0.07	6	CHO	C19H28O10		487.291	1.586	0.241	0.14	7	CHO	C29H46O7
	415.18	1.6	0.35	0.03	5	CHOS	C20H32O7S		487.307	1.167	0.5	0.28	11	CHO	C24H28O12
	415.197	1.6	0.45	0.03	5	CHO	C20H32O9		487.328	1.28	0.44	0.23	10	CHO	C25H32O11
	415.213	1.333	0.25	0.29	9	CHO	C24H32O6		487.343	1.385	0.385	0.19	9	CHO	C26H36O10
	415.234	1.714	0.381	0	4	CHO	C21H36O8		489.177	1.481	0.333	0.16	8	CHO	C27H40O9
	415.249	1.44	0.2	0.24	8	CHO	C25H36O5		489.198	1.571	0.286	0.12	7	CHO	C28H44O8
	415.27	1.818	0.318	0	3	CHO	C22H40O7		489.213	1.655	0.241	0.1	6	CHO	C29H48O7
	415.285	1.538	0.154	0.21	7	CHO	C26H40O4		489.234	1.25	0.5	0.22	10	CHO	C24H30O12
	415.306	1.913	0.261	0	2	CHO	C23H44O6		489.249	1.36	0.44	0.18	9	CHO	C25H34O11
	416.229	1.75	0.4	0	4	CHON	C20H35NO8		489.27	1.462	0.385	0.14	8	CHO	C26H38O10
	417.046	0.737	0.579	0.56	13	CHO	C19H14O11		489.286	1.556	0.333	0.11	7	CHO	C27H42O9
	417.083	0.9	0.5	0.47	12	CHO	C20H18O10		489.307	1.643	0.286	0.08	6	CHO	C28H46O8
	417.119	1.048	0.429	0.39	11	CHO	C21H22O9		489.322	1.724	0.241	0.06	5	CHO	C29H50O7
	417.123	1.444	0.5	0.04	6	CHOS	C18H26O9S		489.359	1.333	0.5	0.17	9	CHO	C24H32O12
	417.155	1.182	0.364	0.33	10	CHO	C22H26O8		491.156	1.44	0.44	0.13	8	CHO	C25H36O11
	417.159	1.579	0.421	0	5	CHOS	C19H30O8S		491.192	1.538	0.385	0.1	7	CHO	C26H40O10
	417.177	1.579	0.526	0	5	CHO	C19H30O10		491.213	1.63	0.333	0.07	6	CHO	C27H44O9
	417.192	1.304	0.304	0.28	9	CHO	C23H30O7		491.25	1.714	0.286	0.04	5	CHO	C28H48O8
	417.195	1.7	0.35	0	4	CHOS	C20H34O7S		491.265	1.793	0.241	0.02	4	CHO	C29H52O7
	417.228	1.417	0.25	0.24	8	CHO	C24H34O6		491.301	1.52	0.44	0.08	7	CHO	C25H38O11
	417.249	1.81	0.381	0	3	CHO	C21H38O8		491.338	1.31	0.276	0.28	11	CHO	C29H38O8
	417.265	1.52	0.2	0.2	7	CHO	C25H38O5		493.208	1.615	0.385	0.05	6	CHO	C26H42O10
	417.286	1.909	0.318	0	2	CHO	C22H42O7		493.244	1.4	0.233	0.25	10	CHO	C30H42O7
	417.322	2	0.261	0	1	CHO	C23H46O6		493.281	1.704	0.333	0.02	5	CHO	C27H46O9
	418.187	1.318	0.318	0.26	9	CHON	C22H29NO7		493.317	1.786	0.286	0	4	CHO	C28H50O8
	419.135	1.143	0.429	0.33	10	CHO	C21H24O9		493.353	1.391	0.565	0.09	8	CHO	C23H32O13
	419.138	1.556	0.5	0	5	CHOS	C18H28O9S		495.151	1.185	0.37	0.32	12	CHO	C27H32O10
	419.156	1.556	0.611	0	5	CHO	C18H28O11		495.187	1.5	0.5	0.06	7	CHO	C24H36O12
	419.171	1.273	0.364	0.28	9	CHO	C22H28O8		495.224	1.286	0.321	0.28	11	CHO	C28H36O9
	419.175	1.684	0.421	0	4	CHOS	C19H32O8S		495.26	1.6	0.44	0.03	6	CHO	C25H40O11
	419.192	1.684	0.526	0	4	CHO	C19H32O10		495.333	1.379	0.276	0.24	10	CHO	C29H40O8
	419.208	1.391	0.304	0.23	8	CHO	C23H32O7		497.166	1.692	0.385	0	5	CHO	C26H44O10
	419.211	1.8	0.35	0	3	CHOS	C20H36O7S		497.203	1.467	0.233	0.21	9	CHO	C30H44O7
	419.229	1.8	0.45	0	3	CHO	C20H36O9		497.206	1.778	0.333	0	4	CHO	C27H48O9
	419.247	1.905	0.286	0	2	CHOS	C21H40O6S		497.239	1.548	0.194	0.18	8	CHO	C31H48O6
	419.265	1.905	0.381	0	2	CHO	C21H40O8		497.276	1.857	0.286	0	3	CHO	C28H52O8
	419.28	1.6	0.2	0.16	6	CHO	C25H40O5		497.291	1.364	0.636	0.07	8	CHO	C22H30O14
	419.301	2	0.318	0	1	CHO	C22H44O7		497.312	1	0.2	0.46	16	CHOS	C30H30O6S
	419.317	1.692	0.154	0.12	5	CHO	C26H44O4		497.348	1.154	0.423	0.32	12	CHO	C26H30O11
	420.166	1.286	0.381	0.25	9	CHON	C21H27NO8		499.182	1.259	0.37	0.27	11	CHO	C27H34O10
	420.178	1.35	0.35	0.19	9	CHON	C20H27N3O7		499.218	1.583	0.5	0	6	CHO	C24H38O12
	420.203	1.409	0.318	0.2	8	CHON	C22H31NO7		499.234	1.357	0.321	0.23	10	CHO	C28H38O9
	421.114	1.1	0.5	0.33	10	CHO	C20H22O10		499.255	1.68	0.44	0	5	CHO	C25H42O11
	421.117	1.529	0.588	0	5	CHOS	C17H26O10S		499.27	1.448	0.276	0.2	9	CHO	C29H42O8
	421.154	1.667	0.5	0	4	CHOS	C18H30O9S		499.291	1.769	0.385	0	4	CHO	C26H46O10
	421.172	1.667	0.611	0	4	CHO	C18H30O11		499.307	1.533	0.233	0.17	8	CHO	C30H46O7
	421.187	1.364	0.364	0.22	8	CHO	C22H30O8		499.328	1.852	0.333	0	3	CHO	C27H50O9
	421.19	1.789	0.421	0	3	CHOS	C19H34O8S		499.364	1.231	0.423	0.27	11	CHO	C26H32O11
	421.208	1.789	0.526	0	3	CHO	C19H34O10		501.165	1.333	0.37	0.23	10	CHO	C27H36O10
	421.223	1.478	0.304	0.18	7	CHO	C23H34O7		501.198	1.667	0.5	0	5	CHO	C24H40O12
	421.26	1.583	0.25	0.14	6	CHO	C24H38O6		501.213	1.429	0.321	0.19	9	CHO	C28H40O9
	421.296	1.68	0.2	0.11	5	CHO	C25H42O5		501.234	1.76	0.44	0	4	CHO	C25H44O11
	422.182	1.381	0.381	0.19	8	CHON	C21H29NO8		501.249	1.517	0.276	0.16	8	CHO	C29H44O8
	423.112	1.2	0.4	0.27	9	CHOS	C20H24O8S		501.27	1.6	0.233	0.13	7	CHO	C30H48O7
	423.133	1.647	0.588	0	4	CHOS	C17H28O10S		501.286	1.308	0.423	0.22	10	CHO	C26H34O11
	423.166	1.333	0.429	0.21	8	CHO	C21H28O9		501.322	1.407	0.37	0.18	9	CHO	C27H38O10
	423.169	1.778	0.5	0	3	CHOS	C18H32O9S		501.343	1.75	0.5	0	4	CHO	C24H42O12
	423.188	1.895	0.316	0	2	CHOS	C19H36O6S2		503.192	1.5	0.321	0.15	8	CHO	C28H42O9
	423.202	1.455	0.364	0.17	7	CHO	C22H32O8		503.213	1.586	0.276	0.12	7	CHO	C29H46O8
	423.206	1.895	0.421	0	2	CHOS	C19H36O8S		503.229	1.667	0.233	0.09	6	CHO	C30H50O7
	423.239	1.565	0.304	0.13	6	CHO	C23H36O7		503.25	1.28	0.48	0.21	10	CHO	C25H32O12
	423.312	1.76	0.2	0.07	4	CHO	C25H44O5		503.265	1.385	0.423	0.17	9	CHO	C26H36O11
	424.173	1.421	0.421	0.08	8	CHON	C19H27N3O8		503.286	1.481	0.37	0.14	8	CHO	C27H40O10
	424.198	1.476	0.381	0.12	7	CHON	C21H31NO8		503.302	1.655	0.276	0.08	6	CHO	C29H48O8
	425.073	1	0.667	0.33	10	CHO	C18H18O12		503.323	1.36	0.48	0.16	9	CHO	C25H34O12
	425.124	0.957	0.348	0.47	13	CHO	C23H22O8		503.338	1.462	0.423	0.12	8	CHO	C26H38O11
	425.128	1.3	0.4	0.2	8	CHOS	C20H26O8S		505.171	1.556	0.37	0.09	7	CHO	C27H42O10
	425.145	1.3	0.5	0.2	8	CHO	C20H26O10		505.208	1.643	0.321	0.06	6	CHO	C28H46O9
	425.182	1.429	0.429	0.15	7	CHO	C21H30O9		505.229	1.724	0.276	0.04	5	CHO	C29H50O8
	425.185	1.889	0.5	0	2	CHOS	C18H34O9S		505.244	1.333	0.542	0.14	9	CHO	C24H32O13
	425.218	1.545	0.364	0.11	6	CHO	C22H34O8		505.266	1.44	0.48	0.11	8	CHO	C25H36O12
	425.233	1.308	0.192	0.32	10	CHO	C26H34O5		505.281	1.538	0.423	0.07	7	CHO	C26H40O11
	425.254	1.652	0.304	0.08	5	CHO	C23H38O7		505.317	1.714	0.321	0.02	5	CHO	C28H48O9
	425.291	1.75	0.25	0.05	4	CHO	C24H42O6		507.151	1.793	0.276	0	4	CHO	C29H52O8
	425.327	1.84	0.2	0.02	3	CHO	C25H46O5		507.187	1.214	0.357	0.3	12	CHO	C28H34O10
	426.177	1.45	0.45	0.1	7	CHON	C20H29NO9		507.224	1.52	0.48	0.05	7	CHO	C25H38O12
	426.188	1.526	0.421	0	7	CHON	C19H29N3O8		507.26	1.31	0.31	0.27	11	CHO	C29H38O9
	426.213	1.571	0.381	0.06	6	CHON	C21H33NO8		507.296	1.615	0.423	0.02	6	CHO	C26H42O11
	426.25	1.682	0.318	0.03	5	CHON	C22H37NO7		507.333	1.4	0.267	0.23	10	CHO	C30H42O8
	427.031	0.6	0.55	0.66	15	CHO	C20H12O11		509.166	1.704	0.37	0	5	CHO	C27H46O10
	427.067	0.762	0.476	0.56	14	CHO	C21H16O10		509.203	1.484	0.226	0.2	9	CHO	C31H46O7
	427.103	0.909	0.409	0.49	13	CHO	C22H20O9		509.239	1.786	0.321	0	4	CHO	C28H50O9
	427.125	1.263	0.579	0.19	8	CHO	C19H24O11		509.276	1.862	0.276	0	3	CHO	C29H54O8
	427.14	1.043	0.348	0.42	12	CHO	C23H24O8		509.312	1.5	0.542	0.03	7	CHO	C24H36O13
	427.161	1.4	0.5	0.13	7	CHO	C20H28O10		509.348	1.286	0.357	0.26	11	CHO	C28H36O10
	427.176	1.167	0.292	0.37	11	CHO	C24H28O7		511.182	1.6	0.48	0	6	CHO	C25H40O12
	427.18	1.524	0.333	0.09	6	CHOS	C21H32O7S		511.218	1.379	0.31	0.22	10	CHO	C29H40O9
	427.197	1.524	0.429	0.09	6	CHO	C21H32O9		511.255	1.692	0.423	0	5	CHO	C26H44O11
	427.201	2	0.5	0	1	CHOS	C18H36O9S		511.291	1.467	0.267	0.19	9	CHO	C30H44O8
	427.213	1.28	0.24	0.32	10	CHO	C25H32O6		511.328	1.778	0.37	0	4	CHO	C27H48O10
	427.234	1.636	0.364	0.06	5	CHO	C22H36O8		511.364	1.548	0.226	0.16	8	CHO	C31H48O7
	427.249	1.385	0.192	0.28	9	CHO	C26H36O5		513.234	1.857	0.321	0	3	CHO	C28H52O9
	427.27	1.739	0.304	0.03	4	CHO	C23H40O7		513.249	1.259	0.407	0.26	11	CHO	C27H34O11
	427.307	1.833	0.25	0	3	CHO	C24H44O6		513.27	1.583	0.542	0	6	CHO	C24H38O13
	428.192	1.55	0.45	0.03	6	CHON	C20H31NO9		513.286	1.357	0.357	0.22	10	CHO	C28H38O10
	428.204	1.632	0.421	0	6	CHON	C19H31N3O8		513.307	1.68	0.48	0	5	CHO	C25H42O12
	428.229	1.667	0.381	0	5	CHON	C21H35NO8		513.343	1.448	0.31	0.18	9	CHO	C29H42O9
	429.046	0.7	0.55	0.59	14	CHO	C20H14O11		515.177	1.769	0.423	0	4	CHO	C26H46O11
	429.083	0.857	0.476	0.5	13	CHO	C21H18O10		515.192	1.533	0.267	0.15	8	CHO	C30H46O8
	429.119	1	0.409	0.43	12	CHO	C22H22O9		515.213	1.231	0.462	0.25	11	CHO	C26H32O12
	429.122	1.368	0.474	0.11	7	CHOS	C19H26O9S		515.229	1.333	0.407	0.21	10	CHO	C27H36O11
	429.14	1.368	0.579	0.11	7	CHO	C19H26O11		515.25	1.429	0.357	0.17	9	CHO	C28H40O10
	429.156	1.13	0.348	0.37	11	CHO	C23H26O8		515.265	1.76	0.48	0	4	CHO	C25H44O12
	429.177	1.5	0.5	0.07	6	CHO	C20H30O10		515.286	1.517	0.31	0.14	8	CHO	C29H44O9
	429.192	1.25	0.292	0.32	10	CHO	C24H30O7		515.301	1.6	0.267	0.12	7	CHO	C30H48O8
	429.213	1.619	0.429	0.03	5	CHO	C21H34O9		515.323	1.308	0.462	0.2	10	CHO	C26H34O12
	429.228	1.36	0.24	0.27	9	CHO	C25H34O6		515.338	1.407	0.407	0.16	9	CHO	C27H38O11
	429.249	1.727	0.364	0	4	CHO	C22H38O8		515.359	1.5	0.357	0.13	8	CHO	C28H42O10
	429.265	1.462	0.192	0.23	8	CHO	C26H38O5		517.156	1.586	0.31	0.1	7	CHO	C29H46O9
	429.286	1.826	0.304	0	3	CHO	C23H42O7		517.169	1.667	0.267	0.08	6	CHO	C30H50O8
	429.297	1.909	0.273	0	3	CHON	C22H42N2O6		517.172	1.385	0.462	0.15	9	CHO	C26H36O12
	429.301	1.556	0.148	0.2	7	CHO	C27H42O4		517.208	1.481	0.407	0.12	8	CHO	C27H40O11
	429.322	1.917	0.25	0	2	CHO	C24H46O6		517.229	1.571	0.357	0.09	7	CHO	C28H44O10
	430.183	1.611	0.5	0	6	CHON	C18H29N3O9		517.244	1.655	0.31	0.06	6	CHO	C29H48O9
	430.245	1.762	0.381	0	4	CHON	C21H37NO8		517.265	1.733	0.267	0.04	5	CHO	C30H52O8
	431.026	0.632	0.632	0.62	14	CHO	C19H12O12		517.281	1.36	0.52	0.14	9	CHO	C25H34O13
	431.062	0.8	0.55	0.52	13	CHO	C20H16O11		517.302	1.462	0.462	0.1	8	CHO	C26H38O12
	431.098	0.952	0.476	0.44	12	CHO	C21H20O10		517.317	1.556	0.407	0.07	7	CHO	C27H42O11
	431.135	1.091	0.409	0.37	11	CHO	C22H24O9		517.338	1.643	0.357	0.04	6	CHO	C28H46O10
	431.138	1.474	0.474	0.04	6	CHOS	C19H28O9S		519.187	1.724	0.31	0.02	5	CHO	C29H50O9
	431.156	1.474	0.579	0.04	6	CHO	C19H28O11		519.224	1.44	0.52	0.08	8	CHO	C25H36O13
	431.171	1.217	0.348	0.32	10	CHO	C23H28O8		519.245	1.538	0.462	0.05	7	CHO	C26H40O12
	431.174	1.6	0.4	0	5	CHOS	C20H32O8S		519.26	1.63	0.407	0.02	6	CHO	C27H44O11
	431.192	1.6	0.5	0	5	CHO	C20H32O10		519.281	1.714	0.357	0	5	CHO	C28H48O10
	431.208	1.333	0.292	0.27	9	CHO	C24H32O7		519.296	1.793	0.31	0	4	CHO	C29H52O9
	431.211	1.714	0.333	0	4	CHOS	C21H36O7S		519.333	1.214	0.393	0.29	12	CHO	C28H34O11
	431.244	1.44	0.24	0.23	8	CHO	C25H36O6		521.203	1.52	0.52	0.03	7	CHO	C25H38O13
	431.265	1.818	0.364	0	3	CHO	C22H40O8		521.239	1.31	0.345	0.25	11	CHO	C29H38O10
	431.28	1.538	0.192	0.19	7	CHO	C26H40O5		521.26	1.615	0.462	0	6	CHO	C26H42O12
	431.301	1.913	0.304	0	2	CHO	C23H44O7		521.276	1.4	0.3	0.22	10	CHO	C30H42O9
	431.338	2	0.25	0	1	CHO	C24H48O6		521.312	1.704	0.407	0	5	CHO	C27H46O11
	432.203	1.348	0.304	0.24	9	CHON	C23H31NO7		521.348	1.484	0.258	0.19	9	CHO	C31H46O8
	433.114	1.048	0.476	0.38	11	CHO	C21H22O10		523.182	1.786	0.357	0	4	CHO	C28H50O10
	433.117	1.444	0.556	0	6	CHOS	C18H26O10S		523.219	1.862	0.31	0	3	CHO	C29H54O9
	433.135	1.444	0.667	0	6	CHO	C18H26O12		523.255	1.286	0.393	0.24	11	CHO	C28H36O11
	433.15	1.182	0.409	0.31	10	CHO	C22H26O9		523.328	1.6	0.52	0	6	CHO	C25H40O13
	433.154	1.579	0.474	0	5	CHOS	C19H30O9S		525.198	1.379	0.345	0.21	10	CHO	C29H40O10
	433.171	1.579	0.579	0	5	CHO	C19H30O11		525.234	1.692	0.462	0	5	CHO	C26H44O12
	433.187	1.304	0.348	0.26	9	CHO	C23H30O8		525.271	1.467	0.3	0.18	9	CHO	C30H44O9
	433.19	1.7	0.4	0	4	CHOS	C20H34O8S		525.307	1.778	0.407	0	4	CHO	C27H48O11
	433.208	1.7	0.5	0	4	CHO	C20H34O10		525.343	1.548	0.258	0.15	8	CHO	C31H48O8
	433.223	1.417	0.292	0.22	8	CHO	C24H34O7		527.177	1.259	0.444	0.24	11	CHO	C27H34O12
	433.227	1.81	0.333	0	3	CHOS	C21H38O7S		527.213	1.357	0.393	0.2	10	CHO	C28H38O11
	433.244	1.81	0.429	0	3	CHO	C21H38O9		527.25	1.448	0.345	0.17	9	CHO	C29H42O10
	433.26	1.52	0.24	0.18	7	CHO	C25H38O6		527.323	1.533	0.3	0.14	8	CHO	C30H46O9
	433.281	1.909	0.364	0	2	CHO	C22H42O8		527.359	1.613	0.258	0.11	7	CHO	C31H50O8
	433.296	1.615	0.192	0.15	6	CHO	C26H42O5		529.208	1.231	0.5	0.23	11	CHO	C26H32O13
	433.317	2	0.304	0	1	CHO	C23H46O7		529.229	1.333	0.444	0.19	10	CHO	C27H36O12
	433.332	1.704	0.148	0.12	5	CHO	C27H46O4		529.244	1.429	0.393	0.16	9	CHO	C28H40O11
	434.146	1.19	0.429	0.29	10	CHON	C21H25NO9		529.265	1.517	0.345	0.12	8	CHO	C29H44O10
	434.218	1.435	0.304	0.19	8	CHON	C23H33NO7		529.281	1.6	0.3	0.1	7	CHO	C30H48O9
	434.255	1.542	0.25	0.15	7	CHON	C24H37NO6		529.302	1.407	0.444	0.14	9	CHO	C27H38O12
	435.036	0.545	0.455	0.71	17	CHO	C22H12O10		529.317	1.5	0.393	0.11	8	CHO	C28H42O11
	435.093	1	0.55	0.38	11	CHO	C20H20O11		529.338	1.586	0.345	0.08	7	CHO	C29H46O10
	435.13	1.143	0.476	0.31	10	CHO	C21H24O10		529.375	1.667	0.3	0.06	6	CHO	C30H50O9
	435.133	1.556	0.556	0	5	CHOS	C18H28O10S		531.208	1.385	0.5	0.13	9	CHO	C26H36O13
	435.169	1.684	0.474	0	4	CHOS	C19H32O9S		531.223	1.481	0.444	0.1	8	CHO	C27H40O12
	435.202	1.391	0.348	0.21	8	CHO	C23H32O8		531.245	1.571	0.393	0.07	7	CHO	C28H44O11
	435.206	1.8	0.4	0	3	CHOS	C20H36O8S		531.26	1.733	0.3	0.02	5	CHO	C30H52O9
	435.224	1.8	0.5	0	3	CHO	C20H36O10		531.281	1.619	0.81	0	5	CHO	C21H34O17
	435.239	1.5	0.292	0.17	7	CHO	C24H36O7		531.296	1.462	0.5	0.08	8	CHO	C26H38O13
	435.26	1.905	0.429	0	2	CHO	C21H40O9		531.318	1.556	0.444	0.05	7	CHO	C27H42O12
	435.275	1.6	0.24	0.14	6	CHO	C25H40O6		531.333	1.958	0.5	0	2	CHOP	C24H47O12P
	435.312	1.692	0.192	0.11	5	CHO	C26H44O5		531.354	1.355	0.29	0.25	11	CHO	C31H42O9
	436.198	1.409	0.364	0.18	8	CHON	C22H31NO8		533.203	1.438	0.188	0.21	10	CHOS	C32H46O6S
	436.234	1.522	0.304	0.14	7	CHON	C23H35NO7		533.224	1.643	0.393	0.02	6	CHO	C28H46O11
	437.051	0.636	0.455	0.65	16	CHO	C22H14O10		533.239	1.724	0.345	0	5	CHO	C29H50O10
	437.109	1.1	0.55	0.31	10	CHO	C20H22O11		533.26	1.8	0.3	0	4	CHO	C30H54O9
	437.145	1.238	0.476	0.25	9	CHO	C21H26O10		533.276	1.44	0.56	0.06	8	CHO	C25H36O14
	437.149	1.667	0.556	0	4	CHOS	C18H30O10S		533.297	1.241	0.379	0.28	12	CHO	C29H36O11
	437.182	1.364	0.409	0.2	8	CHO	C22H30O9		533.312	1.538	0.5	0.03	7	CHO	C26H40O13
	437.185	1.789	0.474	0	3	CHOS	C19H34O9S		535.182	1.333	0.333	0.24	11	CHO	C30H40O10
	437.218	1.478	0.348	0.16	7	CHO	C23H34O8		535.219	1.63	0.444	0	6	CHO	C27H44O12
	437.221	1.9	0.4	0	2	CHOS	C20H38O8S		535.255	1.419	0.29	0.21	10	CHO	C31H44O9
	437.254	1.583	0.292	0.12	6	CHO	C24H38O7		535.276	1.714	0.393	0	5	CHO	C28H48O11
	437.291	1.68	0.24	0.09	5	CHO	C25H42O6		535.291	1.793	0.345	0	4	CHO	C29H52O10
	437.327	1.769	0.192	0.06	4	CHO	C26H46O5		535.328	1.867	0.3	0	3	CHO	C30H56O9
	438.152	1.316	0.474	0.13	9	CHON	C19H25N3O9		537.198	1.31	0.379	0.23	11	CHO	C29H38O11
	438.213	1.5	0.364	0.12	7	CHON	C22H33NO8		537.234	1.615	0.5	0	6	CHO	C26H42O13
	438.25	1.609	0.304	0.08	6	CHON	C23H37NO7		537.271	1.4	0.333	0.2	10	CHO	C30H42O10
	439.125	1.2	0.55	0.24	9	CHO	C20H24O11		537.307	1.704	0.444	0	5	CHO	C27H46O12
	439.128	1.647	0.647	0	4	CHOS	C17H28O11S		537.343	1.484	0.29	0.17	9	CHO	C31H46O9
	439.161	1.333	0.476	0.19	8	CHO	C21H28O10		539.213	1.786	0.393	0	4	CHO	C28H50O11
	439.164	1.778	0.556	0	3	CHOS	C18H32O10S		539.25	1.862	0.345	0	3	CHO	C29H54O10
	439.174	1.833	0.556	0	3	CHOP	C18H33O10P		539.286	1.286	0.429	0.23	11	CHO	C28H36O12
	439.176	1.12	0.28	0.4	12	CHO	C25H28O7		539.322	1.379	0.379	0.19	10	CHO	C29H40O11
	439.18	1.455	0.318	0.14	7	CHOS	C22H32O7S		539.359	1.467	0.333	0.16	9	CHO	C30H44O10
	439.197	1.455	0.409	0.14	7	CHO	C22H32O9		541.193	1.548	0.29	0.13	8	CHO	C31H48O9
	439.201	1.895	0.474	0	2	CHOS	C19H36O9S		541.229	1.259	0.481	0.22	11	CHO	C27H34O13
	439.21	1.947	0.474	0	2	CHOP	C19H37O9P		541.265	1.357	0.429	0.18	10	CHO	C28H38O12
	439.234	1.565	0.348	0.11	6	CHO	C23H36O8		541.302	1.448	0.379	0.15	9	CHO	C29H42O11
	439.27	1.667	0.292	0.07	5	CHO	C24H40O7		541.338	1.533	0.333	0.12	8	CHO	C30H46O10
	439.307	1.76	0.24	0.05	4	CHO	C25H44O6		543.208	1.613	0.29	0.09	7	CHO	C31H50O9
	439.343	1.846	0.192	0.02	3	CHO	C26H48O5		543.245	1.333	0.481	0.17	10	CHO	C27H36O13
	440.169	1.882	0.588	0	3	CHONP	C17H32NO10P		543.281	1.429	0.429	0.14	9	CHO	C28H40O12
	440.193	1.476	0.429	0.1	7	CHON	C21H31NO9		543.317	1.517	0.379	0.11	8	CHO	C29H44O11
	440.229	1.591	0.364	0.06	6	CHON	C22H35NO8		543.354	1.6	0.333	0.08	7	CHO	C30H48O10
	441.046	0.667	0.524	0.61	15	CHO	C21H14O11		545.203	1.677	0.29	0.06	6	CHO	C31H52O9
	441.119	0.957	0.391	0.46	13	CHO	C23H22O9		545.224	1.407	0.481	0.12	9	CHO	C27H38O13
	441.14	1.3	0.55	0.17	8	CHO	C20H26O11		545.239	1.5	0.429	0.09	8	CHO	C28H42O12
	441.155	1.083	0.333	0.4	12	CHO	C24H26O8		545.26	1.586	0.379	0.06	7	CHO	C29H46O11
	441.177	1.429	0.476	0.12	7	CHO	C21H30O10		545.276	1.667	0.333	0.04	6	CHO	C30H50O10
	441.19	1.944	0.556	0	2	CHOP	C18H35O10P		545.297	1.742	0.29	0.02	5	CHO	C31H54O9
	441.192	1.2	0.28	0.35	11	CHO	C25H30O7		545.312	1.481	0.481	0.07	8	CHO	C27H40O13
	441.213	1.545	0.409	0.09	6	CHO	C22H34O9		545.333	1.571	0.429	0.05	7	CHO	C28H44O12
	441.228	1.308	0.231	0.3	10	CHO	C26H34O6		545.369	1.655	0.379	0.02	6	CHO	C29H48O11
	441.249	1.652	0.348	0.05	5	CHO	C23H38O8		547.218	1.733	0.333	0	5	CHO	C30H52O10
	441.265	1.407	0.185	0.27	9	CHO	C27H38O5		547.24	1.267	0.367	0.27	12	CHO	C30H38O11
	441.286	1.75	0.292	0.02	4	CHO	C24H42O7		547.255	1.556	0.481	0.02	7	CHO	C27H42O13
	441.301	1.5	0.143	0.23	8	CHO	C28H42O4		547.276	1.355	0.323	0.23	11	CHO	C31H42O10
	441.322	1.84	0.24	0	3	CHO	C25H46O6		547.291	1.643	0.429	0	6	CHO	C28H46O12
	442.185	2	0.588	0	2	CHONP	C17H34NO10P		547.312	1.724	0.379	0	5	CHO	C29H50O11
	442.22	1.65	0.4	0	6	CHON	C20H33N3O8		547.328	1.8	0.333	0	4	CHO	C30H54O10
	442.245	1.682	0.364	0	5	CHON	C22H37NO8		549.198	1.714	0.857	0	4	CHO	C21H36O18
	442.256	1.762	0.333	0	5	CHON	C21H37N3O7		549.234	1.333	0.367	0.22	11	CHO	C30H40O11
	443.062	0.762	0.524	0.55	14	CHO	C21H16O11		549.271	1.63	0.481	0	6	CHO	C27H44O13
	443.135	1.043	0.391	0.41	12	CHO	C23H24O9		549.307	1.714	0.429	0	5	CHO	C28H48O12
	443.138	1.4	0.45	0.1	7	CHOS	C20H28O9S		549.343	1.793	0.379	0	4	CHO	C29H52O11
	443.156	1.4	0.55	0.1	7	CHO	C20H28O11		551.177	1.4	0.367	0.18	10	CHO	C30H42O11
	443.171	1.167	0.333	0.35	11	CHO	C24H28O8		551.213	1.484	0.323	0.15	9	CHO	C31H46O10
	443.192	1.524	0.476	0.06	6	CHO	C21H32O10		551.25	1.379	0.414	0.17	10	CHO	C29H40O12
	443.208	1.28	0.28	0.3	10	CHO	C25H32O7		551.286	1.467	0.367	0.14	9	CHO	C30H44O11
	443.229	1.636	0.409	0.03	5	CHO	C22H36O9		551.323	1.548	0.323	0.12	8	CHO	C31H48O10
	443.244	1.385	0.231	0.26	9	CHO	C26H36O6		553.229	1.625	0.281	0.09	7	CHO	C32H52O9
	443.265	1.739	0.348	0	4	CHO	C23H40O8		553.265	1.357	0.464	0.16	10	CHO	C28H38O13
	443.28	1.481	0.185	0.22	8	CHO	C27H40O5		553.302	1.448	0.414	0.13	9	CHO	C29H42O12
	443.301	1.833	0.292	0	3	CHO	C24H44O7		553.338	1.533	0.367	0.1	8	CHO	C30H46O11
	443.317	1.571	0.143	0.19	7	CHO	C28H44O4		555.208	1.613	0.323	0.08	7	CHO	C31H50O10
	443.338	1.92	0.24	0	2	CHO	C25H48O6		555.245	1.429	0.464	0.12	9	CHO	C28H40O13
	444.199	1.632	0.474	0	6	CHON	C19H31N3O9		555.281	1.517	0.414	0.09	8	CHO	C29H44O12
	445.078	0.857	0.524	0.48	13	CHO	C21H18O11		555.354	1.6	0.367	0.06	7	CHO	C30H48O11
	445.114	1	0.455	0.41	12	CHO	C22H22O10		557.172	1.677	0.323	0.04	6	CHO	C31H52O10
	445.117	1.368	0.526	0.08	7	CHOS	C19H26O10S		557.224	1.75	0.667	0	4	CHO	C24H42O16
	445.135	1.368	0.632	0.08	7	CHO	C19H26O12		557.26	1.5	0.464	0.07	8	CHO	C28H42O13
	445.15	1.13	0.391	0.35	11	CHO	C23H26O9		557.273	1.586	0.414	0.04	7	CHO	C29H46O12
	445.154	1.5	0.45	0.03	6	CHOS	C20H30O9S		557.276	1.667	0.367	0.02	6	CHO	C30H50O11
	445.172	1.5	0.55	0.03	6	CHO	C20H30O11		557.294	1.742	0.323	0	5	CHO	C31H54O10
	445.187	1.25	0.333	0.3	10	CHO	C24H30O8		557.297	1.571	0.464	0.02	7	CHO	C28H44O13
	445.19	1.619	0.381	0	5	CHOS	C21H34O8S		557.333	1.655	0.414	0	6	CHO	C29H48O12
	445.208	1.619	0.476	0	5	CHO	C21H34O10		557.369	1.733	0.367	0	5	CHO	C30H52O11
	445.223	1.36	0.28	0.26	9	CHO	C25H34O7		559.203	1.806	0.323	0	4	CHO	C31H56O10
	445.226	1.727	0.318	0	4	CHOS	C22H38O7S		559.218	1.267	0.4	0.25	12	CHO	C30H38O12
	445.244	1.727	0.409	0	4	CHO	C22H38O9		559.24	1.355	0.355	0.22	11	CHO	C31H42O11
	445.259	1.462	0.231	0.22	8	CHO	C26H38O6		559.255	1.643	0.464	0	6	CHO	C28H46O13
	445.281	1.826	0.348	0	3	CHO	C23H42O8		559.276	1.438	0.312	0.19	10	CHO	C32H46O10
	445.296	1.556	0.185	0.18	7	CHO	C27H42O5		559.291	1.724	0.414	0	5	CHO	C29H50O12
	445.317	1.917	0.292	0	2	CHO	C24H46O7		559.312	1.8	0.367	0	4	CHO	C30H54O11
	445.353	2	0.24	0	1	CHO	C25H50O6		559.349	1.63	0.519	0	6	CHO	C27H44O14
	446.167	1.526	0.579	0	6	CHON	C19H29NO11		559.385	1.419	0.355	0.18	10	CHO	C31H44O11
	447.133	1.474	0.526	0	6	CHOS	C19H28O10S		561.234	1.5	0.312	0.15	9	CHO	C32H48O10
	447.151	1.474	0.632	0	6	CHO	C19H28O12		561.255	1.31	0.448	0.2	11	CHO	C29H38O13
	447.166	1.217	0.391	0.3	10	CHO	C23H28O9		561.27	1.4	0.4	0.17	10	CHO	C30H42O12
	447.169	1.6	0.45	0	5	CHOS	C20H32O9S		561.292	1.484	0.355	0.14	9	CHO	C31H46O11
	447.187	1.6	0.55	0	5	CHO	C20H32O11		561.307	1.562	0.312	0.11	8	CHO	C32H50O10
	447.202	1.333	0.333	0.25	9	CHO	C24H32O8		561.328	1.379	0.448	0.16	10	CHO	C29H40O13
	447.206	1.714	0.381	0	4	CHOS	C21H36O8S		561.364	1.467	0.4	0.12	9	CHO	C30H44O12
	447.224	1.714	0.476	0	4	CHO	C21H36O10		563.213	1.548	0.355	0.1	8	CHO	C31H48O11
	447.239	1.44	0.28	0.21	8	CHO	C25H36O7		563.25	1.625	0.312	0.07	7	CHO	C32H52O10
	447.26	1.818	0.409	0	3	CHO	C22H40O9		563.286	1.448	0.448	0.11	9	CHO	C29H42O13
	447.275	1.538	0.231	0.17	7	CHO	C26H40O6		563.323	1.533	0.4	0.08	8	CHO	C30H46O12
	447.296	1.913	0.348	0	2	CHO	C23H44O8		565.193	1.613	0.355	0.06	7	CHO	C31H50O11
	447.312	1.63	0.185	0.14	6	CHO	C27H44O5		565.229	1.688	0.312	0.04	6	CHO	C32H54O10
	447.333	2	0.292	0	1	CHO	C24H48O7		565.265	1.517	0.448	0.07	8	CHO	C29H44O13
	449.109	1.048	0.524	0.35	11	CHO	C21H22O11		565.302	1.6	0.4	0.04	7	CHO	C30H48O12
	449.145	1.182	0.455	0.29	10	CHO	C22H26O10		565.338	1.677	0.355	0.02	6	CHO	C31H52O11
	449.149	1.579	0.526	0	5	CHOS	C19H30O10S		567.208	1.5	0.5	0.05	8	CHO	C28H42O14
	449.166	1.579	0.632	0	5	CHO	C19H30O12		567.245	1.586	0.448	0.02	7	CHO	C29H46O13
	449.182	1.304	0.391	0.24	9	CHO	C23H30O9		567.281	1.667	0.4	0	6	CHO	C30H50O12
	449.185	1.7	0.45	0	4	CHOS	C20H34O9S		567.318	1.742	0.355	0	5	CHO	C31H54O11
	449.218	1.417	0.333	0.2	8	CHO	C24H34O8		567.354	1.571	0.5	0	7	CHO	C28H44O14
	449.221	1.81	0.381	0	3	CHOS	C21H38O8S		569.224	1.375	0.344	0.21	11	CHO	C32H44O11
	449.239	1.81	0.476	0	3	CHO	C21H38O10		569.26	1.655	0.448	0	6	CHO	C29H48O13
	449.254	1.52	0.28	0.16	7	CHO	C25H38O7		569.297	1.733	0.4	0	5	CHO	C30H52O12
	449.291	1.615	0.231	0.13	6	CHO	C26H42O6		569.333	1.806	0.355	0	4	CHO	C31H56O11
	449.312	2	0.348	0	1	CHO	C23H46O8		569.369	1.355	0.387	0.2	11	CHO	C31H42O12
	449.327	1.704	0.185	0.1	5	CHO	C27H46O5		571.24	1.438	0.344	0.17	10	CHO	C32H46O11
	450.213	1.435	0.348	0.17	8	CHON	C23H33NO8		571.276	1.333	0.433	0.19	11	CHO	C30H40O13
	451.124	1.143	0.524	0.29	10	CHO	C21H24O11		571.312	1.419	0.387	0.16	10	CHO	C31H44O12
	451.161	1.273	0.455	0.24	9	CHO	C22H28O10		571.349	1.5	0.344	0.13	9	CHO	C32H48O11
	451.164	1.684	0.526	0	4	CHOS	C19H32O10S		573.234	1.4	0.433	0.15	10	CHO	C30H42O13
	451.195	1.185	0.148	0.38	12	CHOS	C27H32O4S		573.255	1.484	0.387	0.12	9	CHO	C31H46O12
	451.197	1.391	0.391	0.19	8	CHO	C23H32O9		573.271	1.562	0.344	0.09	8	CHO	C32H50O11
	451.201	1.8	0.45	0	3	CHOS	C20H36O9S		573.292	1.467	0.433	0.11	9	CHO	C30H44O13
	451.234	1.5	0.333	0.15	7	CHO	C24H36O8		573.328	1.548	0.387	0.08	8	CHO	C31H48O12
	451.27	1.6	0.28	0.12	6	CHO	C25H40O7		573.364	1.625	0.344	0.06	7	CHO	C32H52O11
	451.306	1.692	0.231	0.09	5	CHO	C26H44O6		575.183	1.448	0.483	0.09	9	CHO	C29H42O14
	452.193	1.409	0.409	0.15	8	CHON	C22H31NO9		575.25	1.533	0.433	0.06	8	CHO	C30H46O13
	452.265	1.625	0.292	0.08	6	CHON	C24H39NO7		575.271	1.613	0.387	0.04	7	CHO	C31H50O12
	453.104	1.1	0.6	0.29	10	CHO	C20H22O12		575.307	1.688	0.344	0.02	6	CHO	C32H54O11
	453.115	1.158	0.579	0.22	10	CHON	C19H22N2O11		575.344	1.25	0.375	0.27	13	CHO	C32H40O12
	453.117	1.588	0.706	0	5	CHOP	C17H27O12P		577.266	1.517	0.483	0.05	8	CHO	C29H44O14
	453.14	1.238	0.524	0.23	9	CHO	C21H26O11		577.302	1.6	0.433	0.02	7	CHO	C30H48O13
	453.159	1.364	0.364	0.18	8	CHOS	C22H30O8S		579.245	1.677	0.387	0	6	CHO	C31H52O12
	453.177	1.364	0.455	0.18	8	CHO	C22H30O10		579.281	1.75	0.344	0	5	CHO	C32H56O11
	453.18	1.789	0.526	0	3	CHOS	C19H34O10S		579.318	1.667	0.433	0	6	CHO	C30H50O13
	453.192	1.154	0.269	0.38	12	CHO	C26H30O7		579.354	1.742	0.387	0	5	CHO	C31H54O12
	453.213	1.478	0.391	0.14	7	CHO	C23H34O9		581.224	1.455	0.333	0.16	10	CHO	C33H48O11
	453.216	1.9	0.45	0	2	CHOS	C20H38O9S		581.26	1.515	0.333	0.13	9	CHO	C33H50O11
	453.249	1.583	0.333	0.1	6	CHO	C24H38O8		581.297	1.588	0.294	0.1	8	CHO	C34H54O10
	453.265	1.357	0.179	0.29	10	CHO	C28H38O5		581.333	1.419	0.419	0.14	10	CHO	C31H44O13
	453.286	1.68	0.28	0.07	5	CHO	C25H42O7		583.24	1.5	0.375	0.12	9	CHO	C32H48O12
	453.322	1.769	0.231	0.04	4	CHO	C26H46O6		583.276	1.4	0.467	0.13	10	CHO	C30H42O14
	453.337	1.533	0.1	0.23	8	CHO	C30H46O3		583.312	1.484	0.419	0.1	9	CHO	C31H46O13
	454.208	1.5	0.409	0.09	7	CHON	C22H33NO9		583.349	1.562	0.375	0.08	8	CHO	C32H50O12
	455.114	0.741	0.259	0.62	18	CHO	C27H20O7		585.24	1.636	0.333	0.05	7	CHO	C33H54O11
	455.119	1.2	0.6	0.21	9	CHO	C20H24O12		585.255	1.548	0.419	0.06	8	CHO	C31H48O13
	455.135	1	0.375	0.44	13	CHO	C24H24O9		585.292	1.625	0.375	0.04	7	CHO	C32H52O12
	455.156	1.333	0.524	0.16	8	CHO	C21H28O11		585.328	1.533	0.467	0.04	8	CHO	C30H46O14
	455.171	1.12	0.32	0.38	12	CHO	C25H28O8		585.364	1.613	0.419	0.02	7	CHO	C31H50O13
	455.175	1.455	0.364	0.12	7	CHOS	C22H32O8S		587.271	1.688	0.375	0	6	CHO	C32H54O12
	455.192	1.455	0.455	0.12	7	CHO	C22H32O10		587.307	1.6	0.467	0	7	CHO	C30H48O14
	455.208	1.231	0.269	0.33	11	CHO	C26H32O7		587.344	1.677	0.419	0	6	CHO	C31H52O13
	455.229	1.565	0.391	0.08	6	CHO	C23H36O9		587.38	1.75	0.375	0	5	CHO	C32H56O12
	455.244	1.333	0.222	0.29	10	CHO	C27H36O6		589.229	1.438	0.406	0.14	10	CHO	C32H46O13
	455.28	1.429	0.179	0.25	9	CHO	C28H40O5		589.265	1.515	0.364	0.11	9	CHO	C33H50O12
	455.302	1.76	0.28	0.02	4	CHO	C25H44O7		589.287	1.588	0.324	0.09	8	CHO	C34H54O11
	455.317	1.517	0.138	0.22	8	CHO	C29H44O4		589.302	1.5	0.406	0.1	9	CHO	C32H48O13
	455.338	1.846	0.231	0	3	CHO	C26H48O6		589.323	1.576	0.364	0.07	8	CHO	C33H52O12
	455.353	1.6	0.1	0.19	7	CHO	C30H48O3		589.359	1.562	0.406	0.06	8	CHO	C32H50O13
	456.224	1.591	0.409	0.03	6	CHON	C22H35NO9		591.266	1.636	0.364	0.04	7	CHO	C33H54O12
	457.078	0.818	0.5	0.52	14	CHO	C22H18O11		591.281	1.625	0.406	0.02	7	CHO	C32H52O13
	457.135	1.3	0.6	0.14	8	CHO	C20H26O12		591.317	1.697	0.364	0	6	CHO	C33H56O12
	457.154	1.429	0.429	0.1	7	CHOS	C21H30O9S		593.224	1.667	0.833	0	5	CHO	C24H40O20
	457.172	1.429	0.524	0.1	7	CHO	C21H30O11		593.26	1.455	0.394	0.13	10	CHO	C33H48O13
	457.187	1.2	0.32	0.33	11	CHO	C25H30O8		593.297	1.515	0.394	0.09	9	CHO	C33H50O13
	457.208	1.545	0.455	0.06	6	CHO	C22H34O10		593.333	1.588	0.353	0.07	8	CHO	C34H54O12
	457.223	1.308	0.269	0.29	10	CHO	C26H34O7		595.24	1.576	0.394	0.06	8	CHO	C33H52O13
	457.244	1.652	0.391	0.03	5	CHO	C23H38O9		595.276	1.647	0.353	0.04	7	CHO	C34H56O12
	457.26	1.407	0.222	0.25	9	CHO	C27H38O6		595.313	1.562	0.438	0.04	8	CHO	C32H50O14
	457.281	1.75	0.333	0	4	CHO	C24H42O8		595.349	1.636	0.394	0.02	7	CHO	C33H54O13
	457.296	1.5	0.179	0.22	8	CHO	C28H42O5		597.255	1.529	0.382	0.09	9	CHO	C34H52O13
	457.317	1.84	0.28	0	3	CHO	C25H46O7		597.292	1.515	0.424	0.08	9	CHO	C33H50O14
	457.332	1.586	0.138	0.19	7	CHO	C29H46O4		597.328	1.588	0.382	0.05	8	CHO	C34H54O13
	457.353	1.923	0.231	0	2	CHO	C26H50O6		597.364	1.158	0.211	0.38	18	CHONP	C38H44NO8P
	459.093	0.909	0.5	0.45	13	CHO	C22H20O11		599.271	1.636	0.424	0	7	CHO	C33H54O14
	459.133	1.4	0.5	0.07	7	CHOS	C20H28O10S		599.307	1.412	0.412	0.15	11	CHO	C34H48O14
	459.151	1.4	0.6	0.07	7	CHO	C20H28O12
	459.166	1.167	0.375	0.33	11	CHO	C24H28O9
	459.187	1.524	0.524	0.03	6	CHO	C21H32O11
	459.202	1.28	0.32	0.29	10	CHO	C25H32O8
	459.239	1.385	0.269	0.24	9	CHO	C26H36O7
	459.26	1.739	0.391	0	4	CHO	C23H40O9
	459.275	1.481	0.222	0.21	8	CHO	C27H40O6
	459.296	1.833	0.333	0	3	CHO	C24H44O8
	459.312	1.571	0.179	0.18	7	CHO	C28H44O5
	459.333	1.92	0.28	0	2	CHO	C25H48O7
	460.198	1.292	0.333	0.26	10	CHON	C24H31NO8
	461.109	1	0.5	0.39	12	CHO	C22H22O11
	461.145	1.13	0.435	0.33	11	CHO	C23H26O10
	461.149	1.5	0.5	0	6	CHOS	C20H30O10S
	461.166	1.5	0.6	0	6	CHO	C20H30O12
	461.182	1.25	0.375	0.28	10	CHO	C24H30O9
	461.185	1.619	0.429	0	5	CHOS	C21H34O9S
	461.203	1.619	0.524	0	5	CHO	C21H34O11
	461.218	1.36	0.32	0.24	9	CHO	C25H34O8
	461.239	1.727	0.455	0	4	CHO	C22H38O10
	461.254	1.462	0.269	0.2	8	CHO	C26H38O7
	461.276	1.826	0.391	0	3	CHO	C23H42O9
	461.291	1.556	0.222	0.17	7	CHO	C27H42O6
	461.312	1.917	0.333	0	2	CHO	C24H46O8
	461.327	1.643	0.179	0.14	6	CHO	C28H46O5
	461.348	2	0.28	0	1	CHO	C25H50O7
	462.213	1.375	0.333	0.21	9	CHON	C24H33NO8
	463.125	1.091	0.5	0.33	11	CHO	C22H24O11
	463.128	1.474	0.579	0	6	CHOS	C19H28O11S
	463.161	1.217	0.435	0.28	10	CHO	C23H28O10
	463.164	1.6	0.5	0	5	CHOS	C20H32O10S
	463.182	1.6	0.6	0	5	CHO	C20H32O12
	463.197	1.333	0.375	0.23	9	CHO	C24H32O9
	463.201	1.714	0.429	0	4	CHOS	C21H36O9S
	463.234	1.44	0.32	0.19	8	CHO	C25H36O8
	463.237	1.818	0.364	0	3	CHOS	C22H40O8S
	463.255	1.818	0.455	0	3	CHO	C22H40O10
	463.27	1.538	0.269	0.16	7	CHO	C26H40O7
	463.307	1.63	0.222	0.12	6	CHO	C27H44O6
	463.343	1.714	0.179	0.1	5	CHO	C28H48O5
	465.104	1.048	0.571	0.33	11	CHO	C21H22O12
	465.14	1.182	0.5	0.27	10	CHO	C22H26O11
	465.177	1.304	0.435	0.22	9	CHO	C23H30O10
	465.18	1.7	0.5	0	4	CHOS	C20H34O10S
	465.213	1.417	0.375	0.18	8	CHO	C24H34O9
	465.216	1.81	0.429	0	3	CHOS	C21H38O9S
	465.249	1.52	0.32	0.14	7	CHO	C25H38O8
	465.286	1.615	0.269	0.11	6	CHO	C26H42O7
	465.322	1.704	0.222	0.08	5	CHO	C27H46O6
	466.172	1.318	0.455	0.19	9	CHON	C22H29NO10
	466.208	1.435	0.391	0.14	8	CHON	C23H33NO9
	466.245	1.542	0.333	0.11	7	CHON	C24H37NO8
	466.281	1.64	0.28	0.07	6	CHON	C25H41NO7
	467.119	1.143	0.571	0.27	10	CHO	C21H24O12
	467.156	1.273	0.5	0.21	9	CHO	C22H28O11
	467.171	1.077	0.308	0.41	13	CHO	C26H28O8
	467.192	1.391	0.435	0.17	8	CHO	C23H32O10
	467.196	1.8	0.5	0	3	CHOS	C20H36O10S
	467.229	1.5	0.375	0.13	7	CHO	C24H36O9
	467.244	1.286	0.214	0.32	11	CHO	C28H36O6
	467.265	1.6	0.32	0.1	6	CHO	C25H40O8
	467.301	1.692	0.269	0.07	5	CHO	C26H44O7
	467.338	1.778	0.222	0.04	4	CHO	C27H48O6
	468.188	1.409	0.455	0.12	8	CHON	C22H31NO10
	468.224	1.522	0.391	0.09	7	CHON	C23H35NO9
	468.26	1.625	0.333	0.05	6	CHON	C24H39NO8
	469.135	1.238	0.571	0.2	9	CHO	C21H26O12
	469.15	1.04	0.36	0.41	13	CHO	C25H26O9
	469.172	1.364	0.5	0.15	8	CHO	C22H30O11
	469.187	1.154	0.308	0.36	12	CHO	C26H30O8
	469.194	1.033	0.1	0.49	16	CHOP	C30H31O3P
	469.205	1.259	0.185	0.32	11	CHOS	C27H34O5S
	469.208	1.478	0.435	0.11	7	CHO	C23H34O10
	469.223	1.259	0.259	0.32	11	CHO	C27H34O7
	469.244	1.583	0.375	0.08	6	CHO	C24H38O9
	469.281	1.68	0.32	0.05	5	CHO	C25H42O8
	469.296	1.448	0.172	0.25	9	CHO	C29H42O5
	469.315	1.533	0.067	0.21	8	CHOS	C30H46O2S
	469.317	1.769	0.269	0.02	4	CHO	C26H46O7
	469.332	1.533	0.133	0.21	8	CHO	C30H46O4
	469.353	1.852	0.222	0	3	CHO	C27H50O6
	470.203	1.5	0.455	0.06	7	CHON	C22H33NO10
	470.24	1.609	0.391	0.03	6	CHON	C23H37NO9
	470.276	1.708	0.333	0	5	CHON	C24H41NO8
	471.13	1	0.417	0.42	13	CHO	C24H24O10
	471.133	1.333	0.476	0.13	8	CHOS	C21H28O10S
	471.151	1.333	0.571	0.13	8	CHO	C21H28O12
	471.166	1.12	0.36	0.37	12	CHO	C25H28O9
	471.169	1.455	0.409	0.09	7	CHOS	C22H32O9S
	471.187	1.455	0.5	0.09	7	CHO	C22H32O11
	471.202	1.231	0.308	0.32	11	CHO	C26H32O8
	471.206	1.565	0.348	0.06	6	CHOS	C23H36O8S
	471.221	1.333	0.185	0.28	10	CHOS	C27H36O5S
	471.224	1.565	0.435	0.06	6	CHO	C23H36O10
	471.239	1.333	0.259	0.28	10	CHO	C27H36O7
	471.257	1.429	0.143	0.24	9	CHOS	C28H40O4S
	471.26	1.667	0.375	0.03	5	CHO	C24H40O9
	471.275	1.429	0.214	0.24	9	CHO	C28H40O6
	471.296	1.76	0.32	0	4	CHO	C25H44O8
	471.312	1.517	0.172	0.21	8	CHO	C29H44O5
	471.333	1.846	0.269	0	3	CHO	C26H48O7
	471.348	1.6	0.133	0.18	7	CHO	C30H48O4
	471.369	1.926	0.222	0	2	CHO	C27H52O6
[truncated: 1,241 more rows]

## Sheet: Table S9
Table S9. Molecular formulae that are common between different parallel inorganic solvent extractions. Numbers indicate the total number of shared assigned formulae between any two solvents, while values in parenthesis indicate the percentage of shared formulae to the total.
	Location - Sample	HW | NaOH	HW |HCl	HCl |NaOH	HW|NaOH|HCl
	Iceland - Dark ice (IS19-14)	196(10%)	249 (13%)	143 (8%)	671 (35%)
	Iceland - Red snow (IS19-13)	644 (25%)	204 (8%)	36 (1%)	740 (29%)
	Greenland - Red snow (GR19-MIT1)	1125 (28%)	229 (6%)	40 (1%)	819 (20%)
	Mineral-organic mix	413 (34%)	0 (0%)	0 (0%)	0 (0%)

[truncated: 2 more sheets: Table S10, Table S11]
